# Supplementary material for: A reassessment of Jackson’s checklist and identification of two Down syndrome sub-phenotypes
Source: Sci Rep. 2022 Feb 24;12:3104. doi: 10.1038/s41598-022-06984-0 (PMC8873406; doi:10.1038/s41598-022-06984-0)
Supplement: Supplementary file 3 — Supplementary Table 1. [file 41598_2022_6984_MOESM3_ESM.xlsx]

## Sheet: Sheet1
Supplementary Table 1. Clinical data collected for 233 subjects with Down syndrome (DS). "Griffiths-III": cognitive test administrated to subjects with DS from 3 to 6 years and 11 months; "WPPSI-III": cognitive test administrated to subjects with DS from 7 to 16 years; "IQ" Intelligence Quotient; "Sub-phenotype labeling": considering the three signs Brachycephaly, broad and short Hands, short Nec…
Progressive number	Patient code	Enrolment age	Sex	Brachycephaly	Flat nasal bridge	Mouth permanently open	Protruding tongue	Narrow palate	Furrowed (plicated) tongue	High-arched palate	Abnormal teeth	Folded ear / helix	Oblique eye fissure	Epicanthic eye-fold	Nystagmus	Blepharitis, conjunctivitis	Congenital heart defect	Murmur	Joint laxity	Excess of nuchal skin	Short and broad hands	Fifth finger mid-phalanx hypoplasia	Incurved fifth finger	Single transverse palmar crease	Separated hallux	Short neck	Hypotonia		Jackson's sign "Yes"	Jackson's sign "No"	Empty	Not empty	"Yes" sign %	Presence of >=13 signs	Presence of 5≤ signs ≤12	Presence of <5 signs		Cognitive test	Griffiths-III age	Griffiths-III sex	Griffiths-III IQ	WPPSI-III Age	WPPSI-III sex	WPPSI-III IQ	Age Total	IQ Total	H: IQ≥Mean L: IQ<Mean	Sub-phenotype labeling	Broader sub-phenotype labeling
1	DS001	11.0856	M	Yes	Yes	No	Yes	Yes		Yes	No	Yes	Yes	Yes	Yes	No	No	No	Yes	No	No	No	Yes	No	Yes	No	No		12	11	1	23	52.1739	No	Yes	No												2 No 1 Yes	non-BHN
2	DS002	10.5845	M	Yes	Yes	No	No	Yes	Yes	Yes	No	Yes	Yes	No	No	Yes	Yes	Yes	Yes	No	Yes	Yes	Yes	Yes	Yes	No	Yes		17	7	0	24	70.8333	Yes	No	No												2 Yes 1 No	2 Yes 1 No
3	DS003	14.9952	F	No	No	Yes	Yes	Yes	Yes	Yes	Yes	No	Yes	Yes	No	Yes	Yes		Yes	No	No	No	No	No	No	No	Yes		12	11	1	23	52.1739	No	Yes	No												non-BHN	non-BHN
4	DS004	16.9774	M	Yes	Yes	Yes	Yes	Yes	Yes	Yes		Yes	No	Yes	No	No	Yes	Yes	Yes		Yes	No	No	Yes	Yes	Yes	Yes		17	5	2	22	77.2727	Yes	No	No												BHN	BHN
5	DS005	13.243	M	Yes	Yes	No	No	Yes	Yes	Yes	No	No	Yes	No	No	Yes	No	No	Yes		Yes	Yes	Yes	Yes	Yes	Yes	Yes		15	8	1	23	65.2174	Yes	No	No												BHN	BHN
6	DS006	3.98084	F	No	Yes	No	Yes	Yes	No	Yes		No	Yes	Yes	No	No	No	No	Yes	Yes	Yes	No	Yes	Yes	No	No	Yes		12	11	1	23	52.1739	No	Yes	No		WPPSI-III				97	F	49.5969	97	49.5969	H	2 No 1 Yes	non-BHN
7	DS007	3.55921	M	Yes	Yes	No	No	Yes	No	Yes	No	No	Yes	No	No	No	Yes	Yes	Yes	Yes	Yes	No	No	No	Yes	Yes	Yes		13	11	0	24	54.1667	Yes	No	No												BHN	BHN
8	DS008	3.67146	M	Yes	Yes	No	No					Yes	Yes	Yes	No	No	Yes	No	Yes	No	Yes	Yes	No	Yes	No	Yes	No		11	9	4	20	55	No	Yes	No												BHN	BHN
9	DS009	15.0144	M	Yes	Yes	Yes	No	Yes	Yes	Yes	Yes	Yes	Yes	Yes	No	No	No	No	Yes	No	Yes	Yes	No	Yes	No	Yes	Yes		16	8	0	24	66.6667	Yes	No	No												BHN	BHN
10	DS010	32.9966	F	Yes	No	Yes	Yes	Yes	Yes	Yes	Yes	No	Yes	Yes	Yes	Yes	No	Yes	Yes		Yes	Yes	No	No	No	Yes	Yes		17	6	1	23	73.913	Yes	No	No												BHN	BHN
11	DS011	8.01095	F	Yes	Yes	No	No		Yes	Yes	No	Yes	Yes	Yes	No	No	Yes	Yes	Yes	No	Yes	Yes	No	Yes	Yes	Yes	Yes		16	7	1	23	69.5652	Yes	No	No												BHN	BHN
12	DS012	16.0958	F	No	Yes	Yes	Yes	Yes	Yes	Yes	Yes	Yes	Yes		No	No	Yes	Yes	Yes		Yes	Yes	Yes	Yes		No	Yes		17	4	3	21	80.9524	Yes	No	No												2 No 1 Yes	non-BHN
13	DS013	2.5024	F	Yes	Yes	Yes	No	Yes	No	Yes	Yes	No	Yes		No	Yes	Yes	Yes	Yes		Yes	No	No	Yes	No	Yes			14	7	3	21	66.6667	Yes	No	No		Griffiths-III	73	F	49.3151				73	49.3151	H	BHN	BHN
14	DS014	12.011	M	Yes	Yes		Yes		Yes	Yes	Yes	Yes	Yes		No	Yes	Yes		Yes	No	Yes	No	No	No	Yes	No	Yes		14	6	4	20	70	Yes	No	No												2 Yes 1 No	2 Yes 1 No
15	DS015	16.0192	M	Yes	Yes	Yes	Yes	Yes	Yes	Yes	Yes	No	Yes		No	No	No		Yes		Yes	No	No	No	No	Yes	No		12	9	3	21	57.1429	No	Yes	No												BHN	BHN
16	DS016	6.96783	M	Yes	Yes	No	Yes		Yes	No	No	No	No	Yes	No	Yes	Yes	No	No	No	Yes	Yes	Yes	Yes	No	Yes	Yes		13	10	1	23	56.5217	Yes	No	No		WPPSI-III				136	M	36.3549	136	36.3549	L	BHN	BHN
17	DS017	4.99384	M	No	Yes	No	No	No	No	No	No	No	Yes	Yes	No	No	Yes	Yes	Yes	No							Yes		7	11	6	18	38.8889	No	Yes	No		WPPSI-III				111	M	45.9125	111	45.9125	H	1 No	1 No
18	DS018	6.98973	M	Yes	Yes	No	Yes	Yes	Yes	Yes		Yes	Yes		No	No	Yes	Yes	Yes	No	No	Yes	Yes	No	Yes	Yes	Yes		16	6	2	22	72.7273	Yes	No	No		WPPSI-III				145	M	18.4276	145	18.4276	L	2 Yes 1 No	2 Yes 1 No
19	DS019	16.0548	M	Yes	No	No	No		Yes		No	No	Yes	Yes	No	No	Yes	Yes	Yes	No	Yes	Yes	Yes	No	No	No	Yes		11	11	2	22	50	No	Yes	No												2 Yes 1 No	2 Yes 1 No
20	DS020	17.9986	M	Yes	Yes	Yes	No	Yes	Yes	Yes	Yes	Yes	Yes		Yes	Yes	Yes	Yes	Yes	No	No	No	No	No	No	Yes	Yes		16	7	1	23	69.5652	Yes	No	No												2 Yes 1 No	2 Yes 1 No
21	DS021	10.0096	F	Yes	Yes	No	Yes	No	Yes	No	Yes	No	Yes		No	Yes	Yes	Yes	Yes		Yes	Yes	Yes	Yes	Yes	No	No		15	7	2	22	68.1818	Yes	No	No												2 Yes 1 No	2 Yes 1 No
22	DS022	22.9651	M	Yes	Yes	No	No	Yes	Yes	Yes	Yes		Yes		No	No	No		Yes	No	Yes	No	No	No	No	No	Yes		10	11	3	21	47.619	No	Yes	No												2 Yes 1 No	2 Yes 1 No
23	DS023	10.2067	M	Yes	Yes	Yes	No	Yes	Yes	Yes		No	Yes		No	No	Yes		Yes		No	No	Yes	Yes	Yes	Yes			13	6	5	19	68.4211	Yes	No	No		WPPSI-III				170	M	28.28	170	28.28	L	2 Yes 1 No	2 Yes 1 No
24	DS024	18.0096	M	Yes	Yes	No	No	Yes	Yes	Yes	No	Yes	Yes		Yes	Yes	Yes	Yes	No	Yes	Yes	No		No	No	Yes	Yes		15	7	2	22	68.1818	Yes	No	No												BHN	BHN
25	DS025	8.97467	F	No	Yes	Yes	Yes	Yes	Yes	Yes	No	Yes	Yes	Yes	No	No	Yes	No	Yes	No	Yes	Yes	Yes	No	Yes	Yes	No		16	8	0	24	66.6667	Yes	No	No		WPPSI-III				157	F	32.6419	157	32.6419	L	2 Yes 1 No	2 Yes 1 No
26	DS026	19.0198	F	Yes	Yes	Yes	No	Yes	Yes	Yes	No	Yes	Yes		Yes	Yes	Yes	Yes	Yes	Yes	Yes	Yes	Yes	No	Yes	No	Yes		19	4	1	23	82.6087	Yes	No	No												2 Yes 1 No	2 Yes 1 No
27	DS027	8.03559	M	Yes	Yes	No	Yes	No	No	Yes	No	Yes	Yes	Yes	No	No	No	No	Yes	No	Yes	No	Yes	Yes	No	Yes	Yes		13	11	0	24	54.1667	Yes	No	No		WPPSI-III				145	M	53.4929	145	53.4929	H	BHN	BHN
28	DS028	13.9849	M	Yes	Yes	No	No	Yes	No	Yes	Yes		No	Yes	No	No	No	No	No	No	Yes	Yes	Yes	No	No	No	No		9	14	1	23	39.1304	No	Yes	No												2 Yes 1 No	2 Yes 1 No
29	DS029	7.98357	F	No	No	No	No	Yes	Yes	Yes	Yes		Yes	Yes	No	No	Yes	Yes	Yes	No	No	No	No	No	Yes	No	Yes		11	12	1	23	47.8261	No	Yes	No												non-BHN	non-BHN
30	DS030	6.96235	M	Yes	Yes	Yes	Yes	Yes	Yes	Yes	No	No	Yes	Yes	No	No	Yes		Yes		Yes	No	Yes	No	Yes	Yes	Yes		16	6	2	22	72.7273	Yes	No	No												BHN	BHN
31	DS031	20.052	M	Yes	Yes	Yes	No	Yes	Yes	Yes	Yes	Yes	Yes	Yes	No	Yes	No	No	Yes		Yes	Yes	Yes	Yes	Yes	Yes	Yes		19	4	1	23	82.6087	Yes	No	No												BHN	BHN
32	DS032	8.08214	F	Yes	No	No	No		Yes	No	Yes	Yes	Yes	Yes	No	Yes	Yes	Yes	Yes	No	Yes	No	No	Yes	Yes	Yes	Yes		15	8	1	23	65.2174	Yes	No	No												BHN	BHN
33	DS033	11.0116	M	Yes	No	No	No	Yes	No	Yes	No	No	Yes	No	No		Yes	Yes	Yes	No	Yes	No	No	No	Yes	No	Yes		10	13	1	23	43.4783	No	Yes	No		WPPSI-III				170	M	33.918	170	33.918	L	2 Yes 1 No	2 Yes 1 No
34	DS034	2.47228	M	Yes	Yes	Yes	Yes	Yes	No	Yes		Yes	Yes	Yes	No		Yes	Yes	Yes	Yes	Yes		Yes	Yes	Yes	No	Yes		18	3	3	21	85.7143	Yes	No	No		Griffiths-III	76	M	39.4737				76	39.4737	L	2 Yes 1 No	2 Yes 1 No
35	DS035	10.9897	F	Yes	No	Yes	Yes	Yes	Yes	Yes	No	No	Yes	Yes	Yes	Yes	No	No	Yes	Yes	Yes	No	No	Yes	Yes	Yes	Yes		17	7	0	24	70.8333	Yes	No	No		WPPSI-III				170	F	45.792	170	45.792	H	BHN	BHN
36	DS036	8.00274	F	Yes	No	No	No		Yes	Yes	No	No	Yes	Yes	No	Yes	Yes	No	Yes	No	Yes	Yes	Yes	No	Yes	Yes	Yes		14	9	1	23	60.8696	Yes	No	No		WPPSI-III				133	F	59.9076	133	59.9076	H	BHN	BHN
37	DS037	24.0055	M	Yes	No	No	No	Yes	Yes	Yes	No	No	Yes	Yes	No		No	Yes	Yes	No	No	No	Yes	Yes	Yes	Yes	No		12	11	1	23	52.1739	No	Yes	No												2 Yes 1 No	2 Yes 1 No
38	DS038	18.9185	M	Yes	No	No	No	Yes	Yes	Yes	No	Yes	Yes	Yes	No	No	Yes	Yes	Yes	Yes	Yes	No	No	Yes	Yes	Yes	Yes		16	8	0	24	66.6667	Yes	No	No												BHN	BHN
39	DS039	7.03628	M	Yes	Yes	Yes	Yes	No	Yes	No	Yes	Yes	Yes	Yes	No	Yes	No	No	Yes	Yes	Yes	No	No	No	No	Yes	Yes		15	9	0	24	62.5	Yes	No	No												BHN	BHN
40	DS040	15.5838	M	Yes	No	Yes	Yes	Yes		Yes		No			Yes	No	No	No	Yes		Yes	No	Yes	Yes		No	Yes		11	7	6	18	61.1111	No	Yes	No												2 Yes 1 No	2 Yes 1 No
41	DS041	6.09172	M	Yes	Yes	Yes	No	Yes		Yes	Yes	No	Yes	Yes	Yes	No	No	No	Yes	No	Yes	No	Yes	Yes	Yes	Yes	Yes		16	7	1	23	69.5652	Yes	No	No		WPPSI-III				112	M	45.4887	112	45.4887	H	BHN	BHN
42	DS042	4.4627	F	Yes	No	No	No	Yes	Yes	Yes	Yes	No	Yes	Yes	Yes	Yes	No	No	Yes	No	Yes	Yes	Yes	No	No	Yes	Yes		15	9	0	24	62.5	Yes	No	No		WPPSI-III				109	F	34.6544	109	34.6544	L	BHN	BHN
43	DS043	3.03354	M	Yes	Yes	No	No	Yes	Yes	Yes	No	No	Yes	Yes	No	Yes	Yes	No	Yes	No	Yes	No	No	Yes	Yes	Yes	No		14	10	0	24	58.3333	Yes	No	No		Griffiths-III	73	M	46.5753				73	46.5753	H	BHN	BHN
44	DS044	3.00616	F	Yes	Yes	No	No	Yes	No	Yes	Yes	No	Yes	Yes	No	Yes	No	No		No		Yes	No	No	No	Yes	No		10	12	2	22	45.4545	No	Yes	No		Griffiths-III	73	F	54.7945				73	54.7945	H	2 Yes	2 Yes
45	DS045	2.61465	M	No	Yes	No	No	Yes	No		Yes	No			No	No	No		Yes	No				No	No		Yes		5	11	8	16	31.25															1 No	1 No
46	DS046	13.6564	M	No	No	No	No		Yes		No	No	Yes	Yes	No		Yes	Yes	No		No	Yes	No	No	No	No	Yes		7	13	4	20	35	No	Yes	No												non-BHN	non-BHN
47	DS047	9.9822	F	Yes	Yes	Yes	Yes	Yes			Yes	No	Yes	Yes	No		Yes	Yes	Yes	No	No	No	No	Yes	No	No	Yes		13	8	3	21	61.9048	Yes	No	No		WPPSI-III				156	F	40.2962	156	40.2962	L	2 No 1 Yes	non-BHN
48	DS048	4.17796	M	Yes	Yes	No	No				Yes		Yes	Yes	No	Yes	Yes	No	Yes	No	Yes	Yes	No	Yes	Yes	Yes	No		13	7	4	20	65	Yes	No	No												BHN	BHN
49	DS049	5.76865	M	Yes	Yes	No	Yes	No	No	No	No	No	Yes	Yes	No	No	Yes		Yes	No	Yes	No	No	No	Yes		No		9	13	2	22	40.9091	No	Yes	No												2 Yes	2 Yes
50	DS050	9.97673	F	Yes	Yes	Yes	Yes	Yes	Yes	Yes	Yes	No	Yes	Yes	No	No	Yes	Yes	Yes		Yes	Yes	No	Yes	Yes	Yes	Yes		19	4	1	23	82.6087	Yes	No	No		WPPSI-III				158	F	49.1817	158	49.1817	H	BHN	BHN
51	DS051	10.0041	F	Yes	Yes	Yes	Yes	Yes	No	No	Yes	No	Yes	Yes	No	Yes	No	No	Yes	No		Yes	Yes	No	Yes	Yes	Yes		15	8	1	23	65.2174	Yes	No	No		WPPSI-III				169	F	34.2782	169	34.2782	L	2 Yes	2 Yes
52	DS052	7.0308	M	Yes	Yes	No	No	Yes	Yes	Yes	No	No	Yes	Yes	Yes	No	Yes	No	Yes		Yes	Yes	Yes	No	Yes	Yes			15	7	2	22	68.1818	Yes	No	No		WPPSI-III				109	M	39.7537	109	39.7537	L	BHN	BHN
53	DS053	5.01848	F	Yes	Yes	No	No	Yes		Yes	Yes	Yes	Yes	Yes	No	Yes	No	Yes	Yes	No	No	No	Yes	Yes	Yes	Yes	Yes		16	7	1	23	69.5652	Yes	No	No												2 Yes 1 No	2 Yes 1 No
54	DS054	3.03901	F	Yes	Yes	Yes	Yes	Yes	No	No	Yes	No	Yes		No	No	No	Yes	Yes		Yes	Yes	Yes	No	Yes	Yes			14	7	3	21	66.6667	Yes	No	No												BHN	BHN
55	DS055	15.2608	F	Yes	Yes	Yes	Yes		Yes			Yes	Yes	Yes	No				Yes		Yes	Yes	Yes	No	Yes	Yes			14	2	8	16	87.5															BHN	BHN
56	DS056	5.11978	F	Yes	Yes	Yes	Yes	Yes	Yes	Yes	No	Yes	Yes	Yes	No	Yes	No	No			Yes	Yes	Yes	No		Yes			15	5	4	20	75	Yes	No	No		WPPSI-III				97	F	50.5717	97	50.5717	H	BHN	BHN
57	DS057	7.01437	M	Yes	Yes	No	Yes	Yes	Yes	Yes	Yes	No	Yes	Yes	No	Yes	Yes		Yes	Yes	Yes	Yes	Yes	Yes	Yes	Yes	Yes		20	3	1	23	86.9565	Yes	No	No		WPPSI-III				109	M	36.7846	109	36.7846	L	BHN	BHN
58	DS058	9.98768	M	Yes	No	Yes	Yes	Yes	Yes	Yes	Yes	Yes	Yes	Yes			Yes		Yes		Yes	Yes	Yes	No	Yes	Yes			17	2	5	19	89.4737	Yes	No	No		WPPSI-III				146	M	54.8546	146	54.8546	H	BHN	BHN
59	DS059	7.0089	F	Yes	No	No	Yes	No	Yes	No	Yes	No	Yes	Yes	Yes	No	Yes	Yes	Yes		Yes	No	No	No	Yes	Yes	No		13	10	1	23	56.5217	Yes	No	No												BHN	BHN
60	DS060	3.01985	M	Yes	Yes	Yes	Yes		No			No	Yes	Yes	No		Yes		Yes	No	Yes	Yes	Yes	Yes	Yes	Yes	Yes		15	4	5	19	78.9474	Yes	No	No		Griffiths-III	62	M	51.6129				62	51.6129	H	BHN	BHN
61	DS061	11.0171	M	Yes	Yes	Yes	No	No	Yes	No	No	No	Yes	Yes	No	No	Yes	Yes	Yes		Yes	Yes	Yes	Yes	Yes	Yes			15	7	2	22	68.1818	Yes	No	No		WPPSI-III				158	M	24.8793	158	24.8793	L	BHN	BHN
62	DS062	21.9384	M	Yes	Yes	Yes	Yes	Yes	Yes	Yes	No		Yes	Yes	Yes	No	Yes		Yes		Yes	Yes	Yes	No	Yes	Yes	Yes		18	3	3	21	85.7143	Yes	No	No												BHN	BHN
63	DS063	4.93634	F	Yes	Yes	Yes	Yes	Yes	Yes	Yes	Yes	No	Yes	Yes	No	Yes	Yes		Yes		Yes	Yes	No	No	Yes	Yes			17	4	3	21	80.9524	Yes	No	No		WPPSI-III				85	F	61.7565	85	61.7565	H	BHN	BHN
64	DS064	8.01095	M	Yes	No	No	No	Yes	Yes	Yes	Yes	Yes	Yes	Yes	No	Yes	Yes	No	Yes	No	Yes	Yes	Yes	No	Yes	Yes	Yes		17	7	0	24	70.8333	Yes	No	No		WPPSI-III				121	M	44.6606	121	44.6606	H	BHN	BHN
65	DS065	13.0459	M	Yes	Yes	Yes	Yes	Yes	Yes	Yes		Yes	Yes	Yes	No	No	No	No	Yes		No	Yes	Yes	Yes	Yes	Yes			16	5	3	21	76.1905	Yes	No	No		WPPSI-III				181	M	39.6456	181	39.6456	L	2 Yes 1 No	2 Yes 1 No
66	DS066	11.0883	M	Yes	Yes	No	No	Yes		Yes		No	Yes	Yes	Yes	No	No	No	Yes		Yes	Yes	Yes	No	Yes	Yes	Yes		14	7	3	21	66.6667	Yes	No	No		WPPSI-III				157	M	32.3415	157	32.3415	L	BHN	BHN
67	DS067	3.0089	M	Yes	Yes	No	No		No	No	Yes	No	Yes	Yes	Yes	Yes	No	No	Yes		Yes	No	Yes	No	Yes	Yes	Yes		13	9	2	22	59.0909	Yes	No	No												BHN	BHN
68	DS068	2.16564	M	Yes	Yes	Yes	No		No			Yes	Yes	Yes	No	Yes	No		Yes		Yes	Yes	Yes	Yes	No	Yes	Yes		14	5	5	19	73.6842	Yes	No	No		Griffiths-III	50	M	44				50	44	H	BHN	BHN
69	DS069	9.08693	F	Yes	Yes	No	No	No	No	No	Yes	Yes	Yes	Yes	Yes	Yes	Yes	Yes	Yes	No	Yes	Yes	Yes	No	Yes	Yes	Yes		17	7	0	24	70.8333	Yes	No	No		WPPSI-III				135	F	29.201	135	29.201	L	BHN	BHN
70	DS070	3.20055	M	Yes	Yes	Yes	No	No	No	No		No	Yes	Yes	No	No	Yes		Yes		Yes	Yes	Yes	Yes	Yes	Yes	No		13	8	3	21	61.9048	Yes	No	No		Griffiths-III	64	M	37.5				64	37.5	L	BHN	BHN
71	DS071	21.013	F	Yes	Yes	Yes	Yes	Yes	Yes	Yes		Yes	Yes	Yes	No	No	No	No	Yes		Yes	Yes	Yes	Yes	Yes	Yes			17	4	3	21	80.9524	Yes	No	No												BHN	BHN
72	DS072	3.98357	M	Yes	Yes	Yes	Yes	Yes	Yes	Yes	Yes	No		Yes	No	Yes	No	No	Yes	No	Yes	Yes	Yes	Yes	Yes	Yes	Yes		18	5	1	23	78.2609	Yes	No	No		Griffiths-III	73	M	36.9863				73	36.9863	L	BHN	BHN
73	DS073	2.04791	F	Yes	Yes	Yes	No					No	Yes	Yes	No	No	No	No	Yes	No	Yes	Yes	Yes	No	Yes	Yes	Yes		12	8	4	20	60	No	Yes	No		Griffiths-III	50	F	54				50	54	H	BHN	BHN
74	DS074	6.03149	M	Yes	Yes	Yes	Yes		Yes			No	Yes	Yes	No	No	No		Yes	No	Yes	Yes	Yes	No	Yes	Yes	Yes		14	6	4	20	70	Yes	No	No												BHN	BHN
75	DS075	5.70568	M	Yes	Yes	Yes	Yes	Yes	Yes	Yes	Yes	No	Yes	Yes	No	Yes	Yes	No	No	No	Yes	Yes	Yes	No			No		15	7	2	22	68.1818	Yes	No	No		WPPSI-III				94	M	50.3745	94	50.3745	H	2 Yes	2 Yes
76	DS076	2.54073	M	No	Yes	No	No	No	Yes	Yes	Yes	Yes	Yes	Yes	Yes	Yes	No	No	Yes	No	Yes			Yes	Yes	Yes	Yes		15	7	2	22	68.1818	Yes	No	No												2 Yes 1 No	2 Yes 1 No
77	DS077	3.61396	M	Yes	No	Yes	Yes	No	No	No	No	Yes	Yes	Yes	No	Yes	Yes	Yes	Yes	Yes	Yes	No	No	No	Yes	Yes	Yes		15	9	0	24	62.5	Yes	No	No		Griffiths-III	61	M	44.2623				61	44.2623	H	BHN	BHN
78	DS078	7.69884	M	Yes	Yes	Yes	Yes	No	Yes	No	No	Yes	Yes	Yes	No	Yes	Yes	Yes	Yes		Yes	Yes	Yes		Yes	Yes	Yes		18	4	2	22	81.8182	Yes	No	No		WPPSI-III				122	M	40.7826	122	40.7826	H	BHN	BHN
79	DS079	12.9637	F	No	No	Yes	Yes	No	Yes	No	No	No	Yes	Yes	No	Yes	Yes	Yes	No		No	No	No	No	Yes	No			9	13	2	22	40.9091	No	Yes	No												non-BHN	non-BHN
80	DS080	11.0691	F	Yes	No	No	No		Yes	No	No	No	Yes	Yes	No	No	Yes	Yes	Yes		Yes	Yes	Yes	No	Yes	Yes	No		12	10	2	22	54.5455	No	Yes	No		WPPSI-III				170	F	20.8531	170	20.8531	L	BHN	BHN
81	DS081	8.01916	F	No	Yes	No	No	Yes	No	Yes		No	Yes		No	Yes	No	No	Yes	No	No	No	No	Yes	Yes	No	Yes		9	13	2	22	40.9091	No	Yes	No		WPPSI-III				121	F	36.5489	121	36.5489	L	non-BHN	non-BHN
82	DS082	29.2402	F	Yes	Yes	No	No	Yes	Yes	Yes	No	Yes	Yes	Yes	Yes	No	Yes		Yes		Yes	Yes	No	Yes	Yes	Yes	Yes		17	5	2	22	77.2727	Yes	No	No												BHN	BHN
83	DS083	25.2156	F	No	Yes	No	No	Yes	Yes	Yes	No	Yes	Yes	Yes	No	No	Yes		Yes		Yes	Yes	Yes	Yes	Yes	Yes	Yes		16	6	2	22	72.7273	Yes	No	No												2 Yes 1 No	2 Yes 1 No
84	DS084	17.9822	M	No	No			Yes		Yes						No	Yes	No											3	4	17	7	42.8571															1 No	1 No
85	DS085	14.0726	M	Yes	No	No	No	Yes	Yes	Yes	No	No	Yes	Yes	Yes	Yes	Yes	Yes	Yes		Yes	No	No	No	Yes	Yes	Yes		15	8	1	23	65.2174	Yes	No	No												BHN	BHN
86	DS086	6.95414	F	No		Yes	Yes	No	Yes	Yes	Yes	No	Yes	Yes	No	No	Yes		Yes		No	No	Yes	Yes	No	Yes	Yes		13	8	3	21	61.9048	Yes	No	No												2 No 1 Yes	non-BHN
87	DS087	3.14853	M		Yes	No	No	Yes	No	Yes	Yes	No	Yes	Yes	No	Yes	Yes	Yes	Yes		Yes	Yes	Yes	Yes	No	Yes	Yes		16	6	2	22	72.7273	Yes	No	No												2 Yes	2 Yes
88	DS088	12.0027	F	Yes	No	No	No		Yes	Yes	Yes	Yes	Yes	Yes	No	Yes	Yes	Yes	Yes	Yes	No	Yes	Yes		Yes	Yes			16	5	3	21	76.1905	Yes	No	No		WPPSI-III				158	F	30.2631	158	30.2631	L	2 Yes 1 No	2 Yes 1 No
89	DS089	20.7342	F	Yes	Yes	Yes	Yes	Yes	Yes	Yes		No	Yes	Yes	No	Yes	No	Yes	Yes		Yes	Yes	No	No	Yes	Yes	Yes		17	5	2	22	77.2727	Yes	No	No												BHN	BHN
90	DS090	28.0247	M	Yes	Yes	Yes	Yes	No	Yes	No		No	Yes	Yes	Yes	No	Yes	Yes	Yes		Yes	No	No	Yes	No	Yes	Yes		15	7	2	22	68.1818	Yes	No	No												BHN	BHN
91	DS091	11.0932	M	Yes	Yes	Yes	Yes	Yes	Yes	Yes	No	No	Yes	Yes	No	No	Yes			No	Yes	Yes	Yes	Yes	Yes	Yes	Yes		17	5	2	22	77.2727	Yes	No	No		WPPSI-III				145	M	33.6272	145	33.6272	L	BHN	BHN
92	DS092	16.2603	F	Yes	Yes	No	No	Yes	Yes	Yes	No	No	Yes	Yes	No	No	Yes	No	Yes		Yes	Yes	No	Yes	No	Yes	Yes		14	9	1	23	60.8696	Yes	No	No												BHN	BHN
93	DS093	9.99178	M	No	No	Yes	Yes	Yes	No	Yes	No	Yes	Yes	Yes	Yes	Yes	Yes	No	Yes		No	No	No	No	Yes	No	Yes		13	10	1	23	56.5217	Yes	No	No												non-BHN	non-BHN
94	DS094	23.2301	F	Yes	Yes	Yes	Yes	Yes	Yes	Yes	No	Yes	Yes	Yes	Yes	Yes	No	No	Yes	No	Yes	Yes	Yes	No	Yes	Yes	Yes		19	5	0	24	79.1667	Yes	No	No												BHN	BHN
95	DS095	8.03836	M	Yes	No	No	No	Yes	No	Yes	No	Yes	Yes	Yes	Yes	Yes	Yes	No	Yes	No	Yes	Yes	Yes	No	Yes	Yes	Yes		16	8	0	24	66.6667	Yes	No	No		WPPSI-III				110	M	49.7988	110	49.7988	H	BHN	BHN
96	DS096	17.0356	M	Yes	Yes			Yes	Yes	Yes	Yes	No	Yes	Yes	Yes						Yes	Yes	Yes	No		Yes			13	2	9	15	86.6667															BHN	BHN
97	DS097	13.0274	M	Yes	No	Yes	No	Yes	Yes	Yes	No	Yes	Yes	Yes	Yes	Yes	No	No	Yes	Yes	Yes	Yes	Yes	No	Yes	No	Yes		17	7	0	24	70.8333	Yes	No	No		WPPSI-III				169	M	25.4513	169	25.4513	L	2 Yes 1 No	2 Yes 1 No
98	DS098	18.074	F	Yes	No	Yes	No	Yes	Yes	Yes	Yes	No	Yes	Yes	Yes	Yes	Yes		Yes	No	Yes	Yes	No	Yes	Yes	Yes			17	5	2	22	77.2727	Yes	No	No												BHN	BHN
99	DS099	5.04932	M	Yes	Yes	Yes	Yes	Yes		Yes	Yes	No	Yes	Yes	No	Yes	No	No	Yes		Yes	No		Yes	Yes	Yes	Yes		16	5	3	21	76.1905	Yes	No	No												BHN	BHN
100	DS100	10.0247	F	Yes	Yes	No	No	Yes		Yes		Yes	Yes	Yes	Yes		No	Yes	Yes		Yes	Yes	Yes	Yes	Yes	Yes			16	3	5	19	84.2105	Yes	No	No												BHN	BHN
101	DS101	14.1041	F	Yes	Yes	Yes	No	Yes	Yes	Yes	Yes	Yes	Yes	Yes			Yes		Yes		No	Yes	Yes	Yes	Yes	Yes			17	2	5	19	89.4737	Yes	No	No		WPPSI-III				181	F	20.3959	181	20.3959	L	2 Yes 1 No	2 Yes 1 No
102	DS102	11.9945	M	Yes	Yes	No	No	Yes	Yes	Yes	Yes	No	Yes	Yes	No	Yes	No	No	Yes	No	No	Yes	Yes	No	Yes	Yes	Yes		15	9	0	24	62.5	Yes	No	No		WPPSI-III				158	M	37.5752	158	37.5752	L	2 Yes 1 No	2 Yes 1 No
103	DS103	14.7808	F	Yes	No	Yes	Yes		Yes			No	Yes	Yes	Yes	No	No	No	Yes	No	Yes			No		No			9	8	7	17	52.9412															2 Yes 1 No	2 Yes 1 No
104	DS104	13.0795	M	Yes	Yes	No	No	Yes	No	Yes	No	No	Yes	Yes	No	No	No	Yes	Yes	Yes	Yes	Yes	Yes	Yes	Yes	Yes	Yes		16	8	0	24	66.6667	Yes	No	No		WPPSI-III				171	M	26.099	171	26.099	L	BHN	BHN
105	DS105	2.48	M	Yes	Yes	Yes	No	Yes		Yes		No	Yes	Yes	No	Yes	Yes	No	Yes	No	Yes	Yes	Yes	No	Yes	Yes	Yes		16	6	2	22	72.7273	Yes	No	No		Griffiths-III	51	M	15.6863				51	15.6863	L	BHN	BHN
106	DS106	4.0411	F	Yes	Yes	No	No			No		Yes	Yes	No	No	Yes	No	No	Yes	No	No	Yes	No	No	No	No	No		7	14	3	21	33.3333	No	Yes	No		Griffiths-III	60	F	41.6667				60	41.6667	H	2 No 1 Yes	non-BHN
107	DS107	8.03562	M	No	Yes	No	No	No	No	No	No	No	Yes	No	No	No	No	No	Yes	No		Yes	No	No	Yes		Yes		6	16	2	22	27.2727	No	Yes	No		WPPSI-III				109	M	62.6784	109	62.6784	H	1 No	1 No
108	DS108	3.72055	F	Yes	Yes	Yes	Yes	Yes	Yes	Yes	Yes	No	Yes	Yes	No	No	Yes	No	Yes	Yes	No	No	Yes	Yes	Yes	Yes	Yes		18	6	0	24	75	Yes	No	No		Griffiths-III	52	F	40.3846				52	40.3846	H	2 Yes 1 No	2 Yes 1 No
109	DS109	5.99178	M	Yes	Yes	No	Yes	Yes	No	Yes		Yes	Yes	Yes	Yes	Yes	No	No	Yes	Yes	No	No	No	No	Yes	Yes			14	8	2	22	63.6364	Yes	No	No		WPPSI-III				85	M	34.4781	85	34.4781	L	2 Yes 1 No	2 Yes 1 No
110	DS110	5.91781	F	Yes	Yes	No	No	Yes	No	Yes		No	Yes	Yes	No	Yes	Yes	Yes	Yes	Yes		Yes	Yes	Yes	Yes	Yes	No		16	6	2	22	72.7273	Yes	No	No		WPPSI-III				96	F	50.2044	96	50.2044	H	2 Yes	2 Yes
111	DS111	10.9753	M	Yes	No	No	No	No	No	No	No	Yes		Yes	No	Yes	No	No	Yes		No	No	No	No	Yes	No	Yes		7	15	2	22	31.8182	No	Yes	No		WPPSI-III				144	M	21.7335	144	21.7335	L	2 No 1 Yes	non-BHN
112	DS112	25.1014	F	Yes	No	Yes	Yes	No	Yes	No	No	No	Yes	Yes	No	No	Yes	Yes	Yes	No	Yes	Yes	No	Yes	Yes	Yes	Yes		15	9	0	24	62.5	Yes	No	No												BHN	BHN
113	DS113	11.9808	M	Yes	Yes	Yes	Yes	No	Yes	No	Yes	No		Yes	No	Yes	No	No	Yes		No	Yes	No	No	No	No	Yes		11	11	2	22	50	No	Yes	No		WPPSI-III				158	M	13.5581	158	13.5581	L	2 No 1 Yes	non-BHN
114	DS114	7.99452	F	Yes	Yes	Yes	Yes	Yes	Yes	Yes	No	Yes	Yes	Yes	No	No	Yes	Yes	Yes	No	Yes	Yes	No	No	Yes	Yes	Yes		18	6	0	24	75	Yes	No	No												BHN	BHN
115	DS115	5.65753	F	Yes	Yes	Yes	Yes	No	No	No	No	Yes	Yes	Yes	No	Yes	Yes	Yes	Yes	No	Yes	Yes	No	No	Yes	No	Yes		15	9	0	24	62.5	Yes	No	No		WPPSI-III				97	F	57.9	97	57.9	H	2 Yes 1 No	2 Yes 1 No
116	DS116	8.01096	M	Yes	Yes	Yes	Yes	Yes	No	Yes	No	Yes	Yes	Yes	No	No	No	No	Yes	No	Yes	Yes	No	Yes	Yes	Yes	Yes		16	8	0	24	66.6667	Yes	No	No		WPPSI-III				111	M	29.1334	111	29.1334	L	BHN	BHN
117	DS117	9.05479	M	No	No	Yes	Yes	Yes	Yes	Yes	Yes	Yes	Yes	Yes	No	No	No	Yes	Yes		Yes	Yes	No	No	Yes	Yes			15	7	2	22	68.1818	Yes	No	No												2 Yes 1 No	2 Yes 1 No
118	DS118	3.85479	F	Yes	Yes	Yes	Yes	Yes	No	Yes	Yes		Yes	Yes	No	Yes	Yes	Yes	Yes	No	Yes	No	No	No	Yes	Yes	Yes		17	6	1	23	73.913	Yes	No	No		Griffiths-III	47	F	42.5532				47	42.5532	H	BHN	BHN
119	DS119	10.5452	M	Yes	No	Yes	No	Yes	Yes	Yes	No	No	Yes	Yes	Yes	No	Yes	Yes	Yes		Yes	No	Yes	No	Yes	Yes	Yes		16	7	1	23	69.5652	Yes	No	No		WPPSI-III				128	M	53.2811	128	53.2811	H	BHN	BHN
120	DS120	4.87397	F	Yes	Yes	Yes	Yes	Yes	Yes	Yes	No	Yes		Yes	No	No	Yes	Yes	Yes		Yes	Yes	Yes	Yes	Yes	Yes	Yes		19	3	2	22	86.3636	Yes	No	No		Griffiths-III	60	F	48.3333				60	48.3333	H	BHN	BHN
121	DS121	29.0658	M	No	No	Yes	Yes	Yes	Yes	Yes	Yes	No	Yes	No	No	Yes	Yes	Yes	Yes		Yes	Yes	No	Yes	Yes	Yes			16	6	2	22	72.7273	Yes	No	No												2 Yes 1 No	2 Yes 1 No
122	DS122	3.94247	M	Yes	Yes	No	Yes	Yes	No	Yes	No	No	Yes	Yes	No	No	Yes	Yes	Yes	No	Yes	No	Yes	Yes	Yes	Yes	Yes		16	8	0	24	66.6667	Yes	No	No		Griffiths-III	48	M	60.4167				48	60.4167	H	BHN	BHN
123	DS123	10.0795	M	Yes	No	Yes	Yes	Yes	No	Yes	No	Yes	Yes	Yes	No	No	Yes	Yes	Yes	No	Yes	Yes	Yes	No	Yes	Yes	Yes		17	7	0	24	70.8333	Yes	No	No		WPPSI-III				122	M	43.9556	122	43.9556	H	BHN	BHN
124	DS124	13.1616	F	No		Yes	Yes	Yes	Yes	Yes		No	Yes	Yes	No	Yes	No		Yes		No	No	No	Yes	Yes	Yes			12	7	5	19	63.1579	No	Yes	No		WPPSI-III				159	F	26.7142	159	26.7142	L	2 No 1 Yes	non-BHN
125	DS125	10.0192	M	No	No	No	No	Yes	No	No	No	No	Yes	Yes	No		Yes	Yes	Yes		No	No	No	Yes	No				7	13	4	20	35	No	Yes	No												2 No	non-BHN
126	DS126	7.49863	M	No	No	No	No	Yes	Yes	No	No	Yes	Yes	Yes	No	Yes	Yes	No	Yes		No	Yes	Yes	No	Yes	No			11	11	2	22	50	No	Yes	No		WPPSI-III				91	M	33.6751	91	33.6751	L	non-BHN	non-BHN
127	DS127	12.0192	M	No	No	Yes	No	Yes	Yes	Yes	Yes	No	Yes	Yes	Yes	Yes	Yes		Yes		Yes	Yes	Yes	Yes	Yes	Yes			17	4	3	21	80.9524	Yes	No	No		WPPSI-III				145	M	33.9574	145	33.9574	L	2 Yes 1 No	2 Yes 1 No
128	DS128	5.49315	M	No	No	No	No	Yes	No	Yes	Yes	No	Yes	No	No	Yes	Yes	Yes	Yes		No	No	Yes	No	Yes	No	Yes		11	12	1	23	47.8261	No	Yes	No												non-BHN	non-BHN
129	DS129	4.01644	M	No	No	No	No		No		No	Yes	Yes	Yes	No	No	Yes	Yes	Yes					Yes	No		Yes		8	9	7	17	47.0588					Griffiths-III	50	M	46				50	46	H	1 No	1 No
130	DS130	13.1671	M	Yes	No	No	No	Yes	Yes	No	No	No	No	No	No	No	Yes	Yes	Yes	No	No		No	No	Yes	No	Yes		8	15	1	23	34.7826	No	Yes	No		WPPSI-III				160	M	24.3057	160	24.3057	L	2 No 1 Yes	non-BHN
131	DS131	6.03836	M	Yes	No	No	No	No	No	No	Yes	No	Yes	Yes	No	No	Yes	No	Yes	No	No	No	Yes	No	Yes	No	Yes		9	15	0	24	37.5	No	Yes	No		Griffiths-III	74	M	48.6486				74	48.6486	H	2 No 1 Yes	non-BHN
132	DS132	4.88219	M	Yes	No	No	No	Yes	No	Yes	No	Yes	Yes	Yes	No	Yes	Yes		Yes		No	No	No	Yes	Yes	No	Yes		12	10	2	22	54.5455	No	Yes	No		Griffiths-III	60	M	36.6667				60	36.6667	L	2 No 1 Yes	non-BHN
133	DS133	4.06301	F	No	Yes	Yes	Yes	Yes	No	Yes	Yes	No	Yes	Yes	No	No	Yes	No	Yes		No	Yes	No		Yes	Yes	No		13	9	2	22	59.0909	Yes	No	No												2 No 1 Yes	non-BHN
134	DS134	4.2274	M	Yes	Yes	No	Yes	No		No	Yes	Yes	Yes	Yes	No	Yes	No		Yes		Yes	Yes	No	Yes	Yes	Yes	Yes		15	6	3	21	71.4286	Yes	No	No		Griffiths-III	52	M	44.2308				52	44.2308	H	BHN	BHN
135	DS135	16.6247	F	No	No	No	No				No	No	Yes	No	No	No	Yes	Yes	No		No	No	No	Yes	Yes	No	Yes		6	14	4	20	30	No	Yes	No												non-BHN	non-BHN
136	DS136	12.0164	M	Yes	Yes	Yes	Yes	Yes	Yes	Yes		No	Yes	Yes	Yes	Yes	Yes		Yes		Yes	Yes	Yes	No	Yes	Yes	Yes		19	2	3	21	90.4762	Yes	No	No												BHN	BHN
137	DS137	5.05753	M	Yes	No	No	No						Yes	Yes	Yes	No	No	No	Yes					Yes	Yes	No	No		7	8	9	15	46.6667															1 Yes 1 No	1 Yes 1 No
138	DS138	4.71781	M			Yes	No	Yes	No	No	No		Yes	Yes	No	No	Yes	No	Yes					Yes	Yes				8	7	9	15	53.3333					Griffiths-III	62	M	38.7097				62	38.7097	L	NA	NA
139	DS139	4.05753	M	Yes	Yes	No	No	Yes	No		Yes	No	No	No		Yes	Yes	Yes	Yes		No	No	No	No	Yes	No	Yes		10	11	3	21	47.619	No	Yes	No												2 No 1 Yes	non-BHN
140	DS140	11.6247	M	Yes	Yes	No	Yes		Yes		Yes	No	Yes	Yes	No	Yes	Yes	Yes	Yes		No		Yes	Yes	Yes	Yes	Yes		16	4	4	20	80	Yes	No	No												2 Yes 1 No	2 Yes 1 No
141	DS141	7.82192	M	Yes	No	No	No					No	Yes	Yes	No	No	Yes		Yes	No	Yes	Yes	Yes	Yes	Yes	Yes	Yes		12	7	5	19	63.1579	No	Yes	No		WPPSI-III				95	M	27.6818	95	27.6818	L	BHN	BHN
142	DS142	3.25753	M	Yes	Yes	No	No	Yes		Yes	No	Yes	Yes	Yes		No	Yes	Yes	Yes	No	No		Yes	No	Yes		Yes		13	7	4	20	65	Yes	No	No		Griffiths-III	40	M	50				40	50	H	1 Yes 1 No	1 Yes 1 No
143	DS143	8.01096	M	No	Yes	No	No	Yes	Yes	Yes	No	No	Yes	No	No	No	Yes	Yes			Yes	Yes	Yes	Yes			Yes		12	8	4	20	60	No	Yes	No												1 Yes 1 No	1 Yes 1 No
144	DS144	6	M	Yes	Yes	Yes	No	Yes				No	Yes	Yes	No	Yes	Yes	Yes	Yes			Yes	Yes	No	Yes		No		13	5	6	18	72.2222	Yes	No	No		Griffiths-III	74	M	37.8378				74	37.8378	L	1 Yes	1 Yes
145	DS145	7.32603	M		Yes	Yes	Yes	No	Yes	Yes	No	No	Yes	Yes	No		Yes					Yes	Yes	Yes	Yes		Yes		13	4	7	17	76.4706					WPPSI-III				97	M	24.224	97	24.224	L	NA	NA
146	DS146	3.03836	M		Yes	No	No						Yes		No	No	Yes		Yes		No		Yes	No	Yes				6	6	12	12	50					Griffiths-III	38	M	60.5263				38	60.5263	H	1 No	1 No
147	DS147	10.989	F	Yes	Yes	Yes	No	No	Yes	Yes	No		Yes	No	No	Yes	Yes	Yes	Yes		Yes	Yes	Yes	Yes	Yes	Yes	Yes		17	5	2	22	77.2727	Yes	No	No		WPPSI-III				133	F	40.3212	133	40.3212	H	BHN	BHN
148	DS148	4.35342	F		Yes	Yes	Yes		No	Yes		No	Yes	No	No		Yes	No			Yes	Yes	Yes	Yes	Yes	Yes	No		12	6	6	18	66.6667	No	Yes	No												2 Yes	2 Yes
149	DS149	6.01918	F		Yes	No	No						Yes	Yes	No	No	Yes		Yes					No	Yes		Yes		7	5	12	12	58.3333															NA	NA
150	DS150	25.0164	F		Yes	Yes	No	Yes	No			No	Yes	No	No	Yes	No	No	Yes	No	No	No	No	Yes	Yes		Yes		9	11	4	20	45	No	Yes	No												1 No	1 No
151	DS151	4.2411	M	No	Yes	Yes	Yes	Yes	Yes	Yes	Yes	No	Yes	Yes	No	No	No	No	Yes	No	No	Yes	Yes	No	Yes	Yes	Yes		15	9	0	24	62.5	Yes	No	No		Griffiths-III	52	M	53.8462				52	53.8462	H	2 No 1 Yes	non-BHN
152	DS152	7.89589	F		Yes	No	Yes						Yes	Yes	Yes	No	Yes	Yes	Yes		No	Yes	Yes	Yes	Yes	No	Yes		13	4	7	17	76.4706					WPPSI-III				96	F	27.308	96	27.308	L	2 No	non-BHN
153	DS153	4.64932	F	Yes	Yes	Yes	Yes		No		No	No	Yes	Yes	No		Yes	Yes	Yes		Yes	Yes	Yes	No	Yes				13	5	6	18	72.2222	Yes	No	No		Griffiths-III	58	F	55.1724				58	55.1724	H	2 Yes	2 Yes
154	DS154	7.10685	F	Yes	Yes	Yes	Yes	Yes	Yes	Yes		Yes	Yes	Yes	No	No	Yes			Yes	Yes		Yes	Yes	Yes		Yes		17	2	5	19	89.4737	Yes	No	No		WPPSI-III				87	F	38.094	87	38.094	L	2 Yes	2 Yes
155	DS155	12.1233	M		No							No	Yes				Yes	No	Yes	Yes	No		Yes	Yes			Yes		7	4	13	11	63.6364					WPPSI-III				147	M	24.4715	147	24.4715	L	1 No	1 No
156	DS156	7.20548	F		Yes				No			Yes	Yes	No	No		Yes	Yes	Yes		Yes	Yes		No			Yes		9	4	11	13	69.2308					WPPSI-III				87	F	34.6562	87	34.6562	L	1 Yes	1 Yes
157	DS157	7.0274	M	Yes	Yes	No	No	No	Yes		No	No	Yes	Yes	No	No	Yes		Yes		No	Yes	No	Yes	Yes	Yes	Yes		12	9	3	21	57.1429	No	Yes	No		WPPSI-III				85	M	47.2597	85	47.2597	H	2 Yes 1 No	2 Yes 1 No
158	DS158	3.09589	M	Yes	No	No	No	Yes	No	Yes	No	No	Yes	Yes	No	No	Yes	Yes	No		No	No	Yes	No	No	No			8	14	2	22	36.3636	No	Yes	No		Griffiths-III	39	M	61.5385				39	61.5385	H	2 No 1 Yes	non-BHN
159	DS159	12.7589	F	No	No	Yes	Yes	No	Yes	No		No	Yes	No	No	No	No	Yes	No		No	Yes	Yes	No	No	No	No		7	15	2	22	31.8182	No	Yes	No												non-BHN	non-BHN
160	DS160	4.93151	F	Yes	Yes		No	Yes	No	Yes	No	Yes	Yes	No	No	No	No	No	No		Yes	Yes	Yes	No	Yes	No			10	11	3	21	47.619	No	Yes	No		Griffiths-III	61	F	40.9836				61	40.9836	H	2 Yes 1 No	2 Yes 1 No
161	DS161	6.0137	M	No	Yes	Yes	No	Yes	Yes	Yes	No	Yes	Yes	No		No	Yes	No			No	No	Yes	No	No	No			9	11	4	20	45	No	Yes	No		Griffiths-III	74	M	44.5946				74	44.5946	H	non-BHN	non-BHN
162	DS162	15.9479	F		Yes	No	No	Yes	No	Yes	No	No	Yes		Yes	No	No	No	Yes		Yes		No	No	Yes	Yes			9	10	5	19	47.3684	No	Yes	No		WPPSI-III				193	F	37.0137	193	37.0137	L	2 Yes	2 Yes
163	DS166	14.0877	F	No	Yes	Yes	Yes	Yes	Yes	Yes	No	No	Yes	Yes	No	Yes	Yes		Yes		No	Yes	No	No	Yes	No			13	8	3	21	61.9048	Yes	No	No		WPPSI-III				169	F	37.1656	169	37.1656	L	non-BHN	non-BHN
164	DS167	12.0274	F	No	Yes	No	No	No	No	No	No	Yes	Yes	Yes	No	No	Yes	No	Yes	Yes	Yes		Yes	No	Yes	Yes	No		11	12	1	23	47.8261	No	Yes	No		WPPSI-III				144	F	42.4095	144	42.4095	H	2 Yes 1 No	2 Yes 1 No
165	DS168	20.0329	F	Yes	Yes	No	No			Yes		Yes	Yes	Yes	No	No	Yes	Yes	Yes		Yes	Yes	Yes	No	Yes	Yes	Yes		15	5	4	20	75	Yes	No	No												BHN	BHN
166	DS169	4.14795	F		Yes	No	No						Yes	Yes	No	Yes	No	No	Yes						No		Yes		6	6	12	12	50					Griffiths-III	51	F	50.9804				51	50.9804	H	NA	NA
167	DS170	16.0192	F	No	No	No	No	Yes	Yes	Yes	No	No	Yes		Yes	Yes	Yes	Yes	Yes		No	Yes	Yes	Yes	Yes	No	Yes		14	8	2	22	63.6364	Yes	No	No												non-BHN	non-BHN
168	DS171	15.0712	M		Yes	Yes	Yes	Yes	Yes	Yes	Yes	Yes	Yes	No	No		Yes	No	Yes		Yes		Yes	Yes	Yes		Yes		16	3	5	19	84.2105	Yes	No	No		WPPSI-III				181	M	34.5691	181	34.5691	L	1 Yes	1 Yes
169	DS172	25.0274	M		Yes	No	No		No		Yes	No	Yes	No	Yes	Yes	Yes	No	Yes		Yes	No	Yes	Yes	Yes				11	7	6	18	61.1111	No	Yes	No												1 Yes	1 Yes
170	DS173	16.2027	F			No	No										Yes	Yes											2	2	20	4	50					WPPSI-III				195	F	30.3719	195	30.3719	L	NA	NA
171	DS174	11.6411	F	Yes	Yes	No	No	No	No	No	No	No	Yes	Yes	No	Yes			Yes	Yes	Yes	Yes	Yes	No	Yes	No	Yes		12	10	2	22	54.5455	No	Yes	No		WPPSI-III				139	F	44.9067	139	44.9067	H	2 Yes 1 No	2 Yes 1 No
172	DS175	17.8658	M		Yes	No	No					Yes	Yes	Yes	No	Yes	No	No									Yes		6	5	13	11	54.5455															NA	NA
173	DS176	10.9863	F	Yes	No	No	No	Yes	Yes	Yes	No	Yes	Yes	Yes	No	No	Yes		Yes	Yes	Yes	Yes	Yes	No	Yes	Yes	Yes		16	7	1	23	69.5652	Yes	No	No												BHN	BHN
174	DS177	10.011	M	No	No	No	No	Yes	No	Yes		Yes		Yes	No	No	No	No	Yes		No	Yes	Yes	No		No	No		7	13	4	20	35	No	Yes	No		WPPSI-III				120	M	29.1164	120	29.1164	L	non-BHN	non-BHN
175	DS178	3.2137	M	Yes	Yes	No	No	Yes	No	Yes	No	Yes	Yes	No	Yes		Yes	Yes	Yes		No	No	No	No	No	No	Yes		11	11	2	22	50	No	Yes	No		Griffiths-III	49	M	26.5306				49	26.5306	L	2 No 1 Yes	non-BHN
176	DS179	2.96712	M	Yes	No	Yes	Yes	Yes	No	Yes	No	No	Yes	Yes	Yes	No			No		Yes	Yes	No	Yes	Yes	Yes	No		13	8	3	21	61.9048	Yes	No	No		Griffiths-III	37	M	27.027				37	27.027	L	BHN	BHN
177	DS180	6.01096	F	Yes	Yes	Yes	Yes	Yes	No	Yes	Yes	No	Yes	Yes	No	No	No	No	Yes		Yes	Yes	Yes	No	Yes	Yes	Yes		16	7	1	23	69.5652	Yes	No	No												BHN	BHN
178	DS181	3.46849	F	Yes	No	No	No	Yes	No	Yes	No	Yes	Yes	Yes	No		No	No	Yes	No	Yes	Yes	Yes	No	No	No	No		10	13	1	23	43.4783	No	Yes	No		Griffiths-III	43	F	27.907				43	27.907	L	2 Yes 1 No	2 Yes 1 No
179	DS182	14.7781	M	Yes		Yes	Yes	Yes	Yes	Yes	No	No	Yes	Yes	No	No	No	No	Yes		Yes	Yes	No	Yes	Yes	Yes			14	7	3	21	66.6667	Yes	No	No		WPPSI-III				178	M	33.7868	178	33.7868	L	BHN	BHN
180	DS183	7.10959	F	Yes		Yes	Yes	No	Yes	No	Yes	Yes	Yes		No	Yes	Yes		Yes	Yes	Yes	Yes	Yes	No	Yes	Yes			16	4	4	20	80	Yes	No	No												BHN	BHN
181	DS184	4.0137	F				Yes										Yes	Yes											3	0	21	3	100					Griffiths-III	49	F	46.9388				49	46.9388	H	NA	NA
182	DS185	10.1233	F	Yes	Yes	No	No	Yes	No	No	No	No	Yes	No			Yes		Yes							Yes	Yes		8	7	9	15	53.3333					WPPSI-III				194	F	29.121	194	29.121	L	2 Yes	2 Yes
183	DS186	3.48219	F	No	Yes	Yes	Yes	Yes	No	Yes	Yes	Yes	Yes	Yes	No	No	Yes		Yes			Yes	No			Yes	Yes		14	5	5	19	73.6842	Yes	No	No		Griffiths-III	42	F	54.7619				42	54.7619	H	1 Yes 1 No	1 Yes 1 No
184	DS187	3.08219	M	Yes	Yes	Yes	No	Yes	No	Yes	No	No	Yes	No	No	Yes	No	No	No		No	Yes	Yes	Yes	Yes	Yes			12	10	2	22	54.5455	No	Yes	No		Griffiths-III	38	M	60.5263				38	60.5263	H	2 Yes 1 No	2 Yes 1 No
185	DS188	3.11507	F	No	Yes	No	No	No	No	No	Yes	Yes	Yes	No	No	No	Yes	No	Yes		Yes	Yes	Yes	No	Yes	Yes	No		11	12	1	23	47.8261	No	Yes	No												2 Yes 1 No	2 Yes 1 No
186	DS189	3.10411	F	Yes	Yes	Yes	No	Yes	No	Yes	No	No	Yes		Yes	No	Yes	No	Yes		No	No	No	No	No	Yes	Yes		11	11	2	22	50	No	Yes	No		Griffiths-III	39	F	61.5385				39	61.5385	H	2 Yes 1 No	2 Yes 1 No
187	DS190	13.0493	M	Yes	No	Yes	No	No	Yes	Yes	No	Yes	Yes	Yes	No	No	No		Yes		Yes	Yes	Yes	Yes	Yes	Yes			14	7	3	21	66.6667	Yes	No	No												BHN	BHN
188	DS191	3.05753	M	No	Yes	No	No	No	No	No			Yes	No	No	No	Yes		Yes		No	Yes	Yes	Yes	Yes	No	No		8	12	4	20	40	No	Yes	No		Griffiths-III	39	M	33.3333				39	33.3333	L	non-BHN	non-BHN
189	DS192	9.95068	M												No	No	No	No											0	4	20	4	0															NA	NA
190	DS193	3.06849	M	No	Yes	Yes	No	Yes		Yes	Yes	No	Yes	Yes	Yes	Yes	Yes	No	Yes	No	No	Yes	Yes	No	Yes		Yes		15	7	2	22	68.1818	Yes	No	No												2 No	non-BHN
191	DS194	11.6548	M	No	Yes	Yes	No	No		No	Yes	No	No	No	Yes	No	No	No	Yes	No	No	No	No	No	No	No	Yes		6	17	1	23	26.087	No	Yes	No												non-BHN	non-BHN
192	DS195	27	M		Yes		No					No	Yes	Yes	Yes	Yes	Yes		Yes		Yes	Yes	No	No	Yes				10	4	10	14	71.4286															1 Yes	1 Yes
193	DS196	5.5863	F	No	Yes	Yes	Yes	Yes	Yes	Yes				Yes			Yes	Yes	Yes	No	Yes	Yes	Yes	No	Yes	No	Yes		15	4	5	19	78.9474	Yes	No	No												2 No 1 Yes	non-BHN
194	DS197	13.4849	M	Yes	Yes	Yes	Yes	Yes	Yes	Yes	No	No	Yes	Yes	No	No	No	No	Yes		No	Yes	Yes	No	Yes	Yes			14	8	2	22	63.6364	Yes	No	No												2 Yes 1 No	2 Yes 1 No
195	DS198	13.4849	M										Yes	Yes	No		No				No	Yes	Yes	No	Yes				5	4	15	9	55.5556															1 No	1 No
196	DS199	3.20822	M		No	Yes	No	Yes	No	Yes	Yes	No	Yes	Yes	No	No	No	No	No		No	No	Yes	Yes	Yes	No			9	12	3	21	42.8571	No	Yes	No		Griffiths-III	40	M	60				40	60	H	2 No	non-BHN
197	DS200	8.13699	M	No	No	No	Yes	No	Yes		No	No	Yes	Yes	Yes				No		Yes	Yes	Yes	Yes	Yes	No	Yes		11	8	5	19	57.8947	No	Yes	No												2 No 1 Yes	non-BHN
198	DS201	10.0822	F	Yes	Yes	Yes	Yes					No	Yes	Yes	No	Yes	Yes	Yes	Yes		No	No	Yes			No			11	5	8	16	68.75					WPPSI-III				122	F	37.8361	122	37.8361	L	2 No 1 Yes	non-BHN
199	DS202	5.0411	M	Yes	Yes							No	Yes	No	Yes	Yes	No	No	Yes		Yes	No	No	No		No			7	8	9	15	46.6667					Griffiths-III	62	M	40.3226				62	40.3226	H	2 Yes 1 No	2 Yes 1 No
200	DS203	4.90411	M	Yes	Yes	No	No	No	No	No	No	Yes	Yes	Yes	No	No	Yes	No	Yes	Yes	Yes	Yes	No	No	Yes	No	Yes		12	12	0	24	50	No	Yes	No												2 Yes 1 No	2 Yes 1 No
201	DS204	11.7151	M	Yes	Yes	Yes	Yes	No	Yes	No	Yes	Yes	Yes	Yes	No	Yes	No	No	Yes		No	No	Yes	Yes	Yes	Yes			15	7	2	22	68.1818	Yes	No	No												2 Yes 1 No	2 Yes 1 No
202	DS205	13.5397	M	Yes	Yes	No	No	No	Yes	No	No		Yes	Yes	No		Yes		No		Yes	Yes	No	No	No	No			8	11	5	19	42.1053	No	Yes	No												2 Yes 1 No	2 Yes 1 No
203	DS206	13.9753	M	No	No	No	No	Yes	No	Yes	No	No	Yes	No	No		No	No	No		Yes		No	No	No	No	Yes		5	16	3	21	23.8095	No	Yes	No												2 No 1 Yes	non-BHN
204	DS207	7.45479	F	Yes	Yes	Yes	Yes	No	No	No	No	No	Yes	Yes		Yes	No	No	Yes	No	No	Yes	Yes	No	Yes	No	Yes		12	11	1	23	52.1739	No	Yes	No		WPPSI-III				91	F	43.4971	91	43.4971	H	2 No 1 Yes	non-BHN
205	DS208	4.63014	M	No	No	Yes	No	Yes	No	No	Yes	No	Yes	Yes	No	Yes	No	No	Yes		No	Yes	Yes	No	Yes	No	No		10	13	1	23	43.4783	No	Yes	No		Griffiths-III	57	M	42.1053				57	42.1053	H	non-BHN	non-BHN
206	DS209	9.13425	M	Yes	Yes	Yes	No	Yes	Yes	Yes	No	Yes	Yes	Yes	No		No	No			Yes	No	No	Yes	Yes	Yes			13	7	4	20	65	Yes	No	No												BHN	BHN
207	DS210	14.4877	M	No	No	Yes	Yes	Yes	Yes	Yes	No	No	Yes	Yes	No	Yes	Yes	Yes	Yes	No	Yes	Yes	Yes	Yes	Yes	No	No		16	8	0	24	66.6667	Yes	No	No		WPPSI-III				175	M	27.0606	175	27.0606	L	2 No 1 Yes	non-BHN
208	DS211	13.2658	M	No	No	No	Yes	Yes	No	Yes	No	No	Yes	No	No	No	Yes	Yes	No		No	No	No		Yes	No			7	14	3	21	33.3333	No	Yes	No		WPPSI-III				161	M	40.6445	161	40.6445	H	non-BHN	non-BHN
209	DS212	24.7096	M	No	Yes	Yes	Yes	Yes	Yes	No	Yes	No	Yes	Yes	No		Yes	Yes	Yes		Yes	Yes	No	Yes	Yes	Yes			16	5	3	21	76.1905	Yes	No	No												2 Yes 1 No	2 Yes 1 No
210	DS213	19.0356	M	No	No	No	Yes	Yes	Yes	Yes	No	Yes	Yes	No	No		No	No			No	No	Yes	Yes	Yes				9	10	5	19	47.3684	No	Yes	No												2 No	non-BHN
211	DS214	6.15616	M	Yes	Yes	No	No		Yes		Yes	Yes	Yes		No	Yes	Yes	Yes	Yes	No	No	Yes	Yes		Yes	No	Yes		14	6	4	20	70	Yes	No	No												2 No 1 Yes	non-BHN
212	DS215	20.3178	M	Yes	No	No	No		Yes		Yes	No		No	Yes	Yes	No	No	Yes		Yes	No	Yes	No	Yes	Yes	Yes		11	9	4	20	55	No	Yes	No												BHN	BHN
213	DS216	2.11233	F	No	Yes	No	No	Yes	No	Yes	Yes	No	Yes	Yes	No	No	Yes	Yes	Yes		No		No	Yes	Yes	No	Yes		12	10	2	22	54.5455	No	Yes	No												non-BHN	non-BHN
214	DS217	3.67397	M	Yes	Yes	No	No	Yes	No	Yes	Yes	Yes	Yes	Yes	No	No	Yes	Yes	Yes	No	No	No	No	Yes	Yes	Yes	Yes		15	9	0	24	62.5	Yes	No	No												2 Yes 1 No	2 Yes 1 No
215	DS218	4.89863	F	Yes	Yes	No	No	No	No	No	No	Yes	Yes	Yes	No	No	Yes	Yes	Yes		No	Yes	Yes	No	Yes	Yes	Yes		13	10	1	23	56.5217	Yes	No	No		Griffiths-III	60	F	40				60	40	L	2 Yes 1 No	2 Yes 1 No
216	DS219	13.0767	M	Yes	Yes	No	No	Yes	Yes		Yes	No		No			No	No			No	No	No	No					5	10	9	15	33.3333															1 Yes 1 No	1 Yes 1 No
217	DS220	3.18904	F	Yes	Yes	No	No		No	Yes	No	Yes	Yes	Yes	No	Yes	Yes		Yes		Yes	Yes	Yes	Yes	Yes	Yes	Yes		16	5	3	21	76.1905	Yes	No	No												BHN	BHN
218	DS221	14.9178	F	No	No	No	No	No	Yes	Yes	Yes	No	Yes	Yes	No	Yes	Yes	Yes			Yes	Yes		No	Yes	No	Yes		12	9	3	21	57.1429	No	Yes	No												2 No 1 Yes	non-BHN
219	DS222	3.08493	M	Yes	Yes								Yes	Yes		Yes	Yes	Yes	Yes							Yes	Yes		10	0	14	10	100															2 Yes	2 Yes
220	DS223	6.02192	M	No	No	No	Yes	Yes	Yes	Yes	No	No	Yes	Yes	No	No	No	Yes	Yes		No	No	Yes	No	Yes	No			10	12	2	22	45.4545	No	Yes	No												non-BHN	non-BHN
221	DS224	6.25205	M	Yes	Yes	Yes	Yes	No	No	No	Yes		Yes	Yes	No	Yes	No	No	Yes	No	No	Yes	Yes	No	Yes	Yes	Yes		14	9	1	23	60.8696	Yes	No	No												2 Yes 1 No	2 Yes 1 No
222	DS225	5.36164	F	Yes	Yes	No	No	No	No	No	Yes	No	Yes	No	No	No	Yes	Yes	Yes		No	No	No	Yes	Yes	Yes	Yes		11	12	1	23	47.8261	No	Yes	No												2 Yes 1 No	2 Yes 1 No
223	DS226	3.03288	M	Yes	Yes	Yes	No	Yes	No	Yes	Yes	Yes	Yes	Yes	Yes		No	No	Yes		Yes	No	No		Yes	No	No		13	8	3	21	61.9048	Yes	No	No		Griffiths-III	38	M	52.6316				38	52.6316	H	2 Yes 1 No	2 Yes 1 No
224	DS227	10.0164	M	No		No	No	No	No		No	No	Yes	Yes	No	No	No	No	Yes		Yes	Yes	Yes	No		No	No		6	14	4	20	30	No	Yes	No		WPPSI-III				121	M	32.2238	121	32.2238	L	2 No 1 Yes	non-BHN
225	DS228	3.45479	F	Yes	No	No	No	No		No	Yes	Yes	Yes	Yes	No	No	Yes	No	Yes		No	No	No	No	Yes	Yes			9	12	3	21	42.8571	No	Yes	No												2 Yes 1 No	2 Yes 1 No
226	DS229	4.04932	M	Yes	Yes	No	No		No		Yes		Yes	Yes	No	No	Yes	Yes	Yes		Yes	Yes	No	Yes	Yes	Yes	No		13	7	4	20	65	Yes	No	No												BHN	BHN
227	DS230	15.0329	M	Yes	Yes	Yes	Yes	No	Yes	No	No	No	Yes		No	No	Yes		Yes	No	No	Yes	Yes	Yes	Yes	No	Yes		13	9	2	22	59.0909	Yes	No	No												2 No 1 Yes	non-BHN
228	DS231	4.83836	M	Yes	No	No	No	Yes	No		Yes	No	Yes	No	No	No	Yes	No	Yes		No	No	No	Yes	Yes	No			8	13	3	21	38.0952	No	Yes	No												2 No 1 Yes	non-BHN
229	DS232	4.30411	F	No	Yes	Yes	No		No			No	Yes	Yes		Yes	No	No	Yes		No	No	No	No	Yes	No			7	11	6	18	38.8889	No	Yes	No												non-BHN	non-BHN
230	DS233	4.26027	M	Yes	Yes	No	No	No		Yes	Yes	No	Yes	Yes	No	No	Yes	Yes	Yes		No	No	No	No	No	Yes	Yes		11	11	2	22	50	No	Yes	No												2 Yes 1 No	2 Yes 1 No
231	DS234	9.73973	M	Yes	No	No	No	No	Yes	No	No	Yes			No	No	Yes	No	Yes		No	No	No	No	Yes	No	Yes		7	14	3	21	33.3333	No	Yes	No												2 No 1 Yes	non-BHN
232	DS235	3.04932	F	Yes	Yes	No	No				Yes		Yes	Yes	No		Yes	No	Yes		Yes	Yes	No	Yes	Yes	Yes	Yes		13	5	6	18	72.2222	Yes	No	No												BHN	BHN
233	DS236	4.06301	F	Yes	No	No	No	Yes	No	Yes		No	Yes	Yes	No	No	Yes	Yes	Yes		No	No	Yes	Yes	Yes	No	Yes		12	10	2	22	54.5455	No	Yes	No												2 No 1 Yes	non-BHN
		Mean	M	Yes	Yes	Yes	Yes	Yes	Yes	Yes	Yes	Yes	Yes	Yes	Yes	Yes	Yes	Yes	Yes	Yes	Yes	Yes	Yes	Yes	Yes	Yes	Yes							Yes	Yes	Yes		Griffiths-III	Mean	M	Mean	Mean	M	Mean	Mean	Mean	H	BHN	BHN
		9.7754	142	160	156	105	93	137	113	136	82	81	212	170	46	91	146	87	197	23	135	129	126	99	170	131	141							132	75	0		43	54.6744	28	45.3702	135.915	41	37.236	105.272	40.3042	56	86	86
		Median	F	No	No	No	No	No	No	No	No	No	No	No	No	No	No	No	No	No	No	No	No	No	No	No	No							No	No	No		WPPSI-III	Median	F	Median	Median	F	Median	Median	Median	L	non-BHN	non-BHN
		8.01916	91	52	67	116	132	47	80	50	95	127	6	35	172	108	82	96	17	72	77	76	87	117	40	70	33							75	132	207		71	52	15	44.5946	139	30	36.3549	97	40.1481	58	21	56
		SD	Empty	Empty	Empty	Empty	Empty	Empty	Empty	Empty	Empty	Empty	Empty	Empty	Empty	Empty	Empty	Empty	Empty	Empty	Empty	Empty	Empty	Empty	Empty	Empty	Empty							Empty (<18)	Empty (<18)	Empty (<18)		Empty	SD	Empty	SD	SD	Empty	SD	SD	SD
		6.27668	0	21	10	12	8	49	40	47	56	25	15	28	15	34	5	50	19	138	21	28	20	17	23	32	59							26	26	26		119	12.2177	190	10.3832	31.8675	162	10.839	47.4213	11.3371
		Min Value		Total	Total	Total	Total	Total	Total	Total	Total	Total	Total	Total	Total	Total	Total	Total	Total	Total	Total	Total	Total	Total	Total	Total	Total							Total	Total	Total		Total	Min Value	Total	Min Value	Min Value	Total	Min Value	Min Value	Min Value
		2.04791		233	233	233	233	233	233	233	233	233	233	233	233	233	233	233	233	233	233	233	233	233	233	233	233							233	233	233		233	37	233	15.6863	85	233	13.5581	37	13.5581
		Max Value		Not Empty	Not Empty	Not Empty	Not Empty	Not Empty	Not Empty	Not Empty	Not Empty	Not Empty	Not Empty	Not Empty	Not Empty	Not Empty	Not Empty	Not Empty	Not Empty	Not Empty	Not Empty	Not Empty	Not Empty	Not Empty	Not Empty	Not Empty	Not Empty							Not Empty (≥18)	Not Empty (≥18)	Not Empty (≥18)			Max Value	Not Empty	Max Value	Max Value	Not Empty	Max Value	Max Value	Max Value
		32.9966		212	223	221	225	184	193	186	177	208	218	205	218	199	228	183	214	95	212	205	213	216	210	201	174							207	207	207			76	43	61.5385	195	71	62.6784	195	62.6784
				% of "Yes"	% of "Yes"	% of "Yes"	% of "Yes"	% of "Yes"	% of "Yes"	% of "Yes"	% of "Yes"	% of "Yes"	% of "Yes"	% of "Yes"	% of "Yes"	% of "Yes"	% of "Yes"	% of "Yes"	% of "Yes"	% of "Yes"	% of "Yes"	% of "Yes"	% of "Yes"	% of "Yes"	% of "Yes"	% of "Yes"	% of "Yes"							% of "Yes"	% of "Yes"	% of "Yes"				% of "M"			% of "M"
				75.4717	69.9552	47.5113	41.3333	74.4565	58.5492	73.1183	46.3277	38.9423	97.2477	82.9268	21.1009	45.7286	64.0351	47.541	92.0561	24.2105	63.6792	62.9268	59.1549	45.8333	80.9524	65.1741	81.0345							63.7681	36.2319	0				65.1163			57.7465
				% of "No"	% of "No"	% of "No"	% of "No"	% of "No"	% of "No"	% of "No"	% of "No"	% of "No"	% of "No"	% of "No"	% of "No"	% of "No"	% of "No"	% of "No"	% of "No"	% of "No"	% of "No"	% of "No"	% of "No"	% of "No"	% of "No"	% of "No"	% of "No"							% of "No"	% of "No"	% of "No"				% of "F"			% of "F"
				24.5283	30.0448	52.4887	58.6667	25.5435	41.4508	26.8817	53.6723	61.0577	2.75229	17.0732	78.8991	54.2714	35.9649	52.459	7.94393	75.7895	36.3208	37.0732	40.8451	54.1667	19.0476	34.8259	18.9655							36.2319	63.7681	100				34.8837			42.2535
