# Supplementary material for: A reassessment of Jackson’s checklist and identification of two Down syndrome sub-phenotypes
Source: Sci Rep. 2022 Feb 24;12:3104. doi: 10.1038/s41598-022-06984-0 (PMC8873406; doi:10.1038/s41598-022-06984-0)
Supplement: Supplementary file 4 — Supplementary Table 2. [file 41598_2022_6984_MOESM4_ESM.xlsx]

## Sheet: Contingency Jackson FDR
Supplementary Table 2. Correlations between each possible couple of Jackson’s signs. Brushfield spots was excluded. Contingency tables with Fisher's exact test and calculation of a two-tailed p-value were used. False discovery rate (FDR) correction (Benjamini-Hochberg) was applied to p-value results.
Y	X	p-value	p-value after FDR
Narrow palate	High-arched palate	3.67206e-21	1.01349e-18
Mouth permanently open	Protruding tongue	1.11947e-16	1.54486e-14
Congenital heart defect	Murmur	2.03606e-14	1.87317e-12
Short and broad hands	Short neck	2.82934e-07	1.73903e-05
Fifth finger mid-phalanx hypoplasia	Incurved fifth finger	3.15042e-07	1.73903e-05
Brachycephaly	Short neck	9.91114e-07	4.55912e-05
Short and broad hands	Fifth finger mid-phalanx hypoplasia	2.09913e-06	8.27657e-05
Brachycephaly	Short and broad hands	8.72856e-05	0.00301135
Flat nasal bridge	Short neck	0.000182228	0.00558832
Epicanthic eye-fold	Short neck	0.0006093	0.0168167
Protruding tongue	Furrowed (plicated) tongue	0.0011388	0.0285735
Brachycephaly	Flat nasal bridge	0.00132455	0.0304646
Joint laxity	Short neck	0.00153901	0.0326744
Mouth permanently open	Furrowed (plicated) tongue	0.00312472	0.0569695
Protruding tongue	Epicanthic eye-fold	0.00333956	0.0569695
Abnormal teeth	Blepharitis, conjunctivitis	0.00350899	0.0569695
Joint laxity	Separated hallux	0.00341525	0.0569695
Incurved fifth finger	Separated hallux	0.00477685	0.0732451
Single transverse palmar crease	Short neck	0.00581159	0.0844209
Fifth finger mid-phalanx hypoplasia	Short neck	0.0107953	0.148975
Flat nasal bridge	Joint laxity	0.0132484	0.174122
Epicanthic eye-fold	Fifth finger mid-phalanx hypoplasia	0.0142204	0.178401
Flat nasal bridge	Fifth finger mid-phalanx hypoplasia	0.0167805	0.201366
Brachycephaly	Epicanthic eye-fold	0.0191166	0.211047
Abnormal teeth	Joint laxity	0.0188253	0.211047
Mouth permanently open	Epicanthic eye-fold	0.0201366	0.213758
Mouth permanently open	Short neck	0.0237189	0.219301
Furrowed (plicated) tongue	High-arched palate	0.0216134	0.219301
Furrowed (plicated) tongue	Short neck	0.0223265	0.219301
Epicanthic eye-fold	Joint laxity	0.023837	0.219301
Furrowed (plicated) tongue	Epicanthic eye-fold	0.0280685	0.2499
Flat nasal bridge	Mouth permanently open	0.0367106	0.311644
Furrowed (plicated) tongue	Fifth finger mid-phalanx hypoplasia	0.0381176	0.311644
High-arched palate	Nystagmus	0.0383909	0.311644
High-arched palate	Single transverse palmar crease	0.0402391	0.317314
Epicanthic eye-fold	Short and broad hands	0.0430739	0.321308
Nystagmus	Single transverse palmar crease	0.043024	0.321308
Folded ear / helix	Joint laxity	0.050906	0.369738
Furrowed (plicated) tongue	Hypotonia	0.0524346	0.371076
Murmur	Hypotonia	0.0559587	0.376698
Fifth finger mid-phalanx hypoplasia	Separated hallux	0.0549695	0.376698
Oblique eye fissure	Epicanthic eye-fold	0.0601902	0.395535
Brachycephaly	Joint laxity	0.0631383	0.396049
Flat nasal bridge	Short and broad hands	0.0623069	0.396049
Abnormal teeth	Short neck	0.0669208	0.410447
Flat nasal bridge	Abnormal teeth	0.0748777	0.429268
Nystagmus	Blepharitis, conjunctivitis	0.0762107	0.429268
Nystagmus	Short and broad hands	0.0739231	0.429268
Separated hallux	Short neck	0.0756481	0.429268
Oblique eye fissure	Joint laxity	0.0804892	0.442642
Oblique eye fissure	Separated hallux	0.0817925	0.442642
Brachycephaly	Folded ear / helix	0.0920279	0.445749
Mouth permanently open	Abnormal teeth	0.094171	0.445749
High-arched palate	Short neck	0.0965519	0.445749
High-arched palate	Hypotonia	0.0974558	0.445749
Folded ear / helix	Excess of nuchal skin	0.094697	0.445749
Oblique eye fissure	Short neck	0.0966588	0.445749
Nystagmus	Murmur	0.098517	0.445749
Congenital heart defect	Separated hallux	0.097071	0.445749
Joint laxity	Hypotonia	0.0921817	0.445749
Fifth finger mid-phalanx hypoplasia	Hypotonia	0.0975992	0.445749
Narrow palate	Nystagmus	0.100788	0.44867
Abnormal teeth	Congenital heart defect	0.105277	0.456095
Nystagmus	Fifth finger mid-phalanx hypoplasia	0.105761	0.456095
Mouth permanently open	Short and broad hands	0.110681	0.462847
Furrowed (plicated) tongue	Short and broad hands	0.109634	0.462847
Mouth permanently open	Congenital heart defect	0.11892	0.482675
High-arched palate	Oblique eye fissure	0.117499	0.482675
Flat nasal bridge	Protruding tongue	0.131267	0.52507
Mouth permanently open	Fifth finger mid-phalanx hypoplasia	0.141859	0.559126
Protruding tongue	Short and broad hands	0.145076	0.559126
High-arched palate	Short and broad hands	0.145859	0.559126
Flat nasal bridge	Nystagmus	0.152449	0.560586
Flat nasal bridge	Murmur	0.149926	0.560586
Protruding tongue	Separated hallux	0.153182	0.560586
Single transverse palmar crease	Separated hallux	0.154364	0.560586
Nystagmus	Congenital heart defect	0.16143	0.578632
Abnormal teeth	Excess of nuchal skin	0.167773	0.590978
Folded ear / helix	Epicanthic eye-fold	0.169157	0.590978
High-arched palate	Incurved fifth finger	0.171582	0.591957
Protruding tongue	Short neck	0.17783	0.602049
Epicanthic eye-fold	Incurved fifth finger	0.17887	0.602049
Excess of nuchal skin	Short and broad hands	0.188587	0.627107
Congenital heart defect	Single transverse palmar crease	0.198089	0.650864
Abnormal teeth	Folded ear / helix	0.202758	0.658368
Flat nasal bridge	Furrowed (plicated) tongue	0.208987	0.670704
Blepharitis, conjunctivitis	Hypotonia	0.216542	0.686961
Brachycephaly	Nystagmus	0.231074	0.687135
Flat nasal bridge	Single transverse palmar crease	0.231535	0.687135
Mouth permanently open	Murmur	0.223333	0.687135
Folded ear / helix	Short and broad hands	0.225878	0.687135
Folded ear / helix	Fifth finger mid-phalanx hypoplasia	0.22455	0.687135
Oblique eye fissure	Incurved fifth finger	0.228741	0.687135
Brachycephaly	Blepharitis, conjunctivitis	0.234257	0.687641
Brachycephaly	Hypotonia	0.23918	0.687641
Mouth permanently open	Narrow palate	0.237437	0.687641
Mouth permanently open	High-arched palate	0.250021	0.703496
Furrowed (plicated) tongue	Nystagmus	0.252341	0.703496
Furrowed (plicated) tongue	Murmur	0.250851	0.703496
Narrow palate	Short neck	0.272285	0.738789
Furrowed (plicated) tongue	Blepharitis, conjunctivitis	0.273031	0.738789
Murmur	Incurved fifth finger	0.272937	0.738789
Murmur	Single transverse palmar crease	0.278314	0.745773
Furrowed (plicated) tongue	Incurved fifth finger	0.285974	0.75893
Excess of nuchal skin	Fifth finger mid-phalanx hypoplasia	0.289094	0.759905
Mouth permanently open	Separated hallux	0.296849	0.772927
Protruding tongue	Nystagmus	0.303809	0.7764
Blepharitis, conjunctivitis	Congenital heart defect	0.30243	0.7764
Mouth permanently open	Blepharitis, conjunctivitis	0.310633	0.779406
Short and broad hands	Incurved fifth finger	0.308066	0.779406
Abnormal teeth	Murmur	0.317592	0.789689
Congenital heart defect	Excess of nuchal skin	0.321096	0.791273
Abnormal teeth	Short and broad hands	0.330422	0.802011
Abnormal teeth	Separated hallux	0.331265	0.802011
Abnormal teeth	Fifth finger mid-phalanx hypoplasia	0.335432	0.805036
Flat nasal bridge	Folded ear / helix	0.355907	0.819
Furrowed (plicated) tongue	Congenital heart defect	0.355189	0.819
High-arched palate	Epicanthic eye-fold	0.349104	0.819
Abnormal teeth	Incurved fifth finger	0.352933	0.819
Oblique eye fissure	Fifth finger mid-phalanx hypoplasia	0.356087	0.819
Narrow palate	Congenital heart defect	0.374891	0.848114
Blepharitis, conjunctivitis	Single transverse palmar crease	0.373968	0.848114
Short and broad hands	Single transverse palmar crease	0.383431	0.860382
Brachycephaly	Separated hallux	0.391111	0.863573
High-arched palate	Congenital heart defect	0.388877	0.863573
Short neck	Hypotonia	0.395748	0.866876
Folded ear / helix	Hypotonia	0.404227	0.874999
Congenital heart defect	Hypotonia	0.405797	0.874999
Flat nasal bridge	Congenital heart defect	0.438976	0.91223
Flat nasal bridge	Incurved fifth finger	0.444759	0.91223
Mouth permanently open	Joint laxity	0.447161	0.91223
Protruding tongue	Abnormal teeth	0.440882	0.91223
Furrowed (plicated) tongue	Single transverse palmar crease	0.45164	0.91223
Folded ear / helix	Separated hallux	0.45281	0.91223
Folded ear / helix	Short neck	0.42803	0.91223
Joint laxity	Short and broad hands	0.43067	0.91223
Incurved fifth finger	Short neck	0.444041	0.91223
Protruding tongue	Congenital heart defect	0.475635	0.922591
Narrow palate	Furrowed (plicated) tongue	0.47401	0.922591
Narrow palate	Hypotonia	0.478009	0.922591
Nystagmus	Hypotonia	0.476162	0.922591
Congenital heart defect	Incurved fifth finger	0.465775	0.922591
Excess of nuchal skin	Incurved fifth finger	0.464389	0.922591
Mouth permanently open	Incurved fifth finger	0.481412	0.922706
Narrow palate	Single transverse palmar crease	0.488032	0.928943
Brachycephaly	Furrowed (plicated) tongue	0.494646	0.935085
Brachycephaly	Excess of nuchal skin	0.507824	0.947023
Excess of nuchal skin	Hypotonia	0.506238	0.947023
Blepharitis, conjunctivitis	Murmur	0.52398	0.970593
Protruding tongue	Murmur	0.536772	0.987154
Furrowed (plicated) tongue	Folded ear / helix	0.540511	0.987154
Nystagmus	Excess of nuchal skin	0.54676	0.987154
Excess of nuchal skin	Separated hallux	0.547227	0.987154
Mouth permanently open	Folded ear / helix	0.562816	0.987213
Mouth permanently open	Hypotonia	0.556652	0.987213
Protruding tongue	Folded ear / helix	0.564679	0.987213
Protruding tongue	Fifth finger mid-phalanx hypoplasia	0.556257	0.987213
Oblique eye fissure	Excess of nuchal skin	0.56872	0.987213
Short and broad hands	Separated hallux	0.568154	0.987213
Protruding tongue	Incurved fifth finger	0.573856	0.989901
Brachycephaly	Mouth permanently open	0.632605	0.996725
Brachycephaly	Congenital heart defect	0.737516	0.996725
Brachycephaly	Incurved fifth finger	0.611499	0.996725
Flat nasal bridge	Narrow palate	0.706915	0.996725
Flat nasal bridge	Oblique eye fissure	0.675003	0.996725
Flat nasal bridge	Excess of nuchal skin	0.598675	0.996725
Flat nasal bridge	Hypotonia	0.665096	0.996725
Mouth permanently open	Oblique eye fissure	0.684722	0.996725
Mouth permanently open	Single transverse palmar crease	0.676919	0.996725
Protruding tongue	Narrow palate	0.735762	0.996725
Protruding tongue	Single transverse palmar crease	0.676087	0.996725
Protruding tongue	Hypotonia	0.696842	0.996725
Narrow palate	Abnormal teeth	0.594462	0.996725
Narrow palate	Folded ear / helix	0.718966	0.996725
Narrow palate	Blepharitis, conjunctivitis	0.724202	0.996725
Narrow palate	Murmur	0.698914	0.996725
Narrow palate	Joint laxity	0.762455	0.996725
Narrow palate	Excess of nuchal skin	0.766741	0.996725
Narrow palate	Short and broad hands	0.718877	0.996725
Narrow palate	Fifth finger mid-phalanx hypoplasia	0.720526	0.996725
Narrow palate	Incurved fifth finger	0.724647	0.996725
Furrowed (plicated) tongue	Abnormal teeth	0.747633	0.996725
Furrowed (plicated) tongue	Joint laxity	0.605531	0.996725
Furrowed (plicated) tongue	Separated hallux	0.702943	0.996725
High-arched palate	Folded ear / helix	0.607015	0.996725
High-arched palate	Blepharitis, conjunctivitis	0.729962	0.996725
Abnormal teeth	Oblique eye fissure	0.660475	0.996725
Abnormal teeth	Epicanthic eye-fold	0.675926	0.996725
Abnormal teeth	Single transverse palmar crease	0.757175	0.996725
Abnormal teeth	Hypotonia	0.647715	0.996725
Folded ear / helix	Oblique eye fissure	0.650382	0.996725
Folded ear / helix	Nystagmus	0.598737	0.996725
Folded ear / helix	Murmur	0.751528	0.996725
Folded ear / helix	Incurved fifth finger	0.655346	0.996725
Folded ear / helix	Single transverse palmar crease	0.660832	0.996725
Oblique eye fissure	Blepharitis, conjunctivitis	0.687773	0.996725
Oblique eye fissure	Short and broad hands	0.66836	0.996725
Oblique eye fissure	Single transverse palmar crease	0.686722	0.996725
Epicanthic eye-fold	Nystagmus	0.633066	0.996725
Epicanthic eye-fold	Excess of nuchal skin	0.67496	0.996725
Nystagmus	Joint laxity	0.769212	0.996725
Blepharitis, conjunctivitis	Excess of nuchal skin	0.622741	0.996725
Blepharitis, conjunctivitis	Fifth finger mid-phalanx hypoplasia	0.757203	0.996725
Blepharitis, conjunctivitis	Separated hallux	0.701076	0.996725
Congenital heart defect	Fifth finger mid-phalanx hypoplasia	0.762788	0.996725
Murmur	Excess of nuchal skin	0.59124	0.996725
Murmur	Fifth finger mid-phalanx hypoplasia	0.748875	0.996725
Joint laxity	Single transverse palmar crease	0.605123	0.996725
Excess of nuchal skin	Single transverse palmar crease	0.622643	0.996725
Excess of nuchal skin	Short neck	0.604842	0.996725
Short and broad hands	Hypotonia	0.662457	0.996725
Fifth finger mid-phalanx hypoplasia	Single transverse palmar crease	0.769176	0.996725
Single transverse palmar crease	Hypotonia	0.690225	0.996725
Blepharitis, conjunctivitis	Joint laxity	0.774437	0.99755
Congenital heart defect	Joint laxity	0.780692	0.99755
Incurved fifth finger	Single transverse palmar crease	0.777105	0.99755
Brachycephaly	Protruding tongue	1	1
Brachycephaly	Narrow palate	0.848773	1
Brachycephaly	High-arched palate	1	1
Brachycephaly	Abnormal teeth	1	1
Brachycephaly	Oblique eye fissure	1	1
Brachycephaly	Murmur	1	1
Brachycephaly	Fifth finger mid-phalanx hypoplasia	0.861059	1
Brachycephaly	Single transverse palmar crease	0.866987	1
Flat nasal bridge	High-arched palate	1	1
Flat nasal bridge	Epicanthic eye-fold	1	1
Flat nasal bridge	Blepharitis, conjunctivitis	1	1
Flat nasal bridge	Separated hallux	0.847484	1
Mouth permanently open	Nystagmus	0.864673	1
Mouth permanently open	Excess of nuchal skin	0.808798	1
Protruding tongue	High-arched palate	1	1
Protruding tongue	Oblique eye fissure	1	1
Protruding tongue	Blepharitis, conjunctivitis	1	1
Protruding tongue	Joint laxity	1	1
Protruding tongue	Excess of nuchal skin	0.808197	1
Narrow palate	Oblique eye fissure	1	1
Narrow palate	Epicanthic eye-fold	1	1
Narrow palate	Separated hallux	0.825239	1
Furrowed (plicated) tongue	Oblique eye fissure	1	1
Furrowed (plicated) tongue	Excess of nuchal skin	0.801593	1
High-arched palate	Abnormal teeth	1	1
High-arched palate	Murmur	0.855613	1
High-arched palate	Joint laxity	1	1
High-arched palate	Excess of nuchal skin	1	1
High-arched palate	Fifth finger mid-phalanx hypoplasia	0.858191	1
High-arched palate	Separated hallux	1	1
Abnormal teeth	Nystagmus	1	1
Folded ear / helix	Blepharitis, conjunctivitis	1	1
Folded ear / helix	Congenital heart defect	0.882928	1
Oblique eye fissure	Nystagmus	1	1
Oblique eye fissure	Congenital heart defect	1	1
Oblique eye fissure	Murmur	1	1
Oblique eye fissure	Hypotonia	1	1
Epicanthic eye-fold	Blepharitis, conjunctivitis	1	1
Epicanthic eye-fold	Congenital heart defect	1	1
Epicanthic eye-fold	Murmur	1	1
Epicanthic eye-fold	Single transverse palmar crease	1	1
Epicanthic eye-fold	Separated hallux	0.792988	1
Epicanthic eye-fold	Hypotonia	1	1
Nystagmus	Incurved fifth finger	0.861457	1
Nystagmus	Separated hallux	1	1
Nystagmus	Short neck	1	1
Blepharitis, conjunctivitis	Short and broad hands	0.877611	1
Blepharitis, conjunctivitis	Incurved fifth finger	0.881126	1
Blepharitis, conjunctivitis	Short neck	1	1
Congenital heart defect	Short and broad hands	0.882086	1
Congenital heart defect	Short neck	0.877234	1
Murmur	Joint laxity	1	1
Murmur	Short and broad hands	1	1
Murmur	Separated hallux	0.845638	1
Murmur	Short neck	0.870082	1
Joint laxity	Excess of nuchal skin	1	1
Joint laxity	Fifth finger mid-phalanx hypoplasia	1	1
Joint laxity	Incurved fifth finger	1	1
Incurved fifth finger	Hypotonia	0.840832	1
Separated hallux	Hypotonia	0.808918	1
