# Supplementary material for: A reassessment of Jackson’s checklist and identification of two Down syndrome sub-phenotypes
Source: Sci Rep. 2022 Feb 24;12:3104. doi: 10.1038/s41598-022-06984-0 (PMC8873406; doi:10.1038/s41598-022-06984-0)
Supplement: Supplementary file 5 — Supplementary Table 3. [file 41598_2022_6984_MOESM5_ESM.xlsx]

## Sheet: Sheet1
Supplementary Table 3. Analysis of mean intelligent quotient (IQ) scores for each Jackson's sign. Unpaired t-test to compare mean intelligent quotient (IQ) score for each Jackson's sign between subjects with and without that feature. Brushfield spots was excluded. False discovery rate (FDR) correction (Benjamini-Hochberg) was applied to p-value results. The analysis was performed on whole subject…
Jackson's sign	Presence	Number of subjects	Mean IQ	p-value	p-value after FDR		Jackson's sign	Presence	Number of subjects	Mean IQ Griffiths-III	p-value	p-value after FDR		Jackson's sign	Presence	Number of subjects	Mean IQ WPSSI-III	p-value	p-value after FDR
Brachycephaly	No	20	40.2494	0.78753	0.85913		Brachycephaly	No	6	45.7735	0.78724	0.90631		Brachycephaly	No	14	37.8818	0.91834	0.95826
Brachycephaly	Yes	82	40.4868				Brachycephaly	Yes	32	44.3476				Brachycephaly	Yes	50	38.0159
Flat nasal bridge	No	30	38.4731	0.24905	0.76286		Flat nasal bridge	No	9	43.795	0.70109	0.90631		Flat nasal bridge	No	21	36.1922	0.44109	0.95319
Flat nasal bridge	Yes	78	41.4325				Flat nasal bridge	Yes	32	45.9724				Flat nasal bridge	Yes	46	38.2744
Mouth permanently open	No	52	39.6364	0.36451	0.7953		Mouth permanently open	No	16	45.6135	0.64344	0.90631		Mouth permanently open	No	36	36.9799	0.79706	0.95319
Mouth permanently open	Yes	57	41.1616				Mouth permanently open	Yes	24	45.5358				Mouth permanently open	Yes	33	37.9804
Protruding tongue	No	64	40.1694	0.46386	0.82276		Protruding tongue	No	28	45.1642	0.65654	0.90631		Protruding tongue	No	36	36.2846	0.28608	0.95319
Protruding tongue	Yes	47	40.9444				Protruding tongue	Yes	14	46.1429				Protruding tongue	Yes	33	38.7389
Narrow palate	No	22	39.6798	0.98487	0.98487		Narrow palate	No	6	41.3292	0.26315	0.85781		Narrow palate	No	16	39.0613	0.54807	0.95319
Narrow palate	Yes	72	40.2888				Narrow palate	Yes	27	44.8787				Narrow palate	Yes	45	37.5349
Furrowed (plicated) tongue	No	52	42.8948	0.02334	0.56021		Furrowed (plicated) tongue	No	27	45.8522	0.76286	0.90631		Furrowed (plicated) tongue	No	25	39.7007	0.22271	0.95319
Furrowed (plicated) tongue	Yes	44	37.6401				Furrowed (plicated) tongue	Yes	6	45.1201				Furrowed (plicated) tongue	Yes	38	36.459
High-arched palate	No	26	37.5578	0.22346	0.76286		High-arched palate	No	9	41.1619	0.19207	0.85781		High-arched palate	No	17	35.6498	0.45377	0.95319
High-arched palate	Yes	69	40.9953				High-arched palate	Yes	24	45.5446				High-arched palate	Yes	45	38.569
Abnormal teeth	No	55	40.7803	0.64987	0.85913		Abnormal teeth	No	18	45.3768	0.48485	0.85781		Abnormal teeth	No	37	38.5441	0.80183	0.95319
Abnormal teeth	Yes	29	42.4865				Abnormal teeth	Yes	12	48.3548				Abnormal teeth	Yes	17	38.3441
Folded ear / helix	No	65	40.7951	0.30964	0.76286		Folded ear / helix	No	21	47.4207	0.12832	0.85781		Folded ear / helix	No	44	37.6329	0.65479	0.95319
Folded ear / helix	Yes	40	39.2988				Folded ear / helix	Yes	16	42.6277				Folded ear / helix	Yes	24	37.0795
Oblique eye fissure	No	2	30.3303	0.3087	0.76286		Oblique eye fissure	Yes	40	45.4665				Oblique eye fissure	No	2	30.3303	0.37179	0.95319
Oblique eye fissure	Yes	105	41.0188				Oblique eye fissure	No	0					Oblique eye fissure	Yes	65	38.2818
Epicanthic eye-fold	No	15	39.2115	0.8954	0.93433		Epicanthic eye-fold	No	7	41.1368	0.47344	0.85781		Epicanthic eye-fold	No	8	37.5268	0.87375	0.95319
Epicanthic eye-fold	Yes	89	40.5963				Epicanthic eye-fold	Yes	32	45.1451				Epicanthic eye-fold	Yes	57	38.0426
Nystagmus	No	87	40.849	0.63518	0.85913		Nystagmus	No	35	45.7524	0.73276	0.90631		Nystagmus	No	52	37.5486	0.85088	0.95319
Nystagmus	Yes	18	38.6983				Nystagmus	Yes	5	41.6101				Nystagmus	Yes	13	37.5784
Blepharitis, conjunctivitis	No	50	41.4251	0.64325	0.85913		Blepharitis, conjunctivitis	No	20	48.1071	0.15755	0.85781		Blepharitis, conjunctivitis	No	30	36.9705	0.55808	0.95319
Blepharitis, conjunctivitis	Yes	47	40.3462				Blepharitis, conjunctivitis	Yes	16	43.0318				Blepharitis, conjunctivitis	Yes	31	38.9601
Congenital heart defect	No	39	40.5244	0.75378	0.85913		Congenital heart defect	No	15	46.9987	0.47294	0.85781		Congenital heart defect	No	24	36.4779	0.41164	0.95319
Congenital heart defect	Yes	73	40.3054				Congenital heart defect	Yes	27	45.1449				Congenital heart defect	Yes	46	37.4648
Murmur	No	53	41.2106	0.71001	0.85913		Murmur	No	20	45.6444	0.95492	0.95492		Murmur	No	33	38.5234	0.49451	0.95319
Murmur	Yes	37	39.8928				Murmur	Yes	14	46.3123				Murmur	Yes	23	35.9852
Joint laxity	No	8	47.1812	0.1569	0.76286		Joint laxity	No	5	50.0151	0.43684	0.85781		Joint laxity	No	3	42.458	0.37102	0.95319
Joint laxity	Yes	98	39.7348				Joint laxity	Yes	35	44.4147				Joint laxity	Yes	63	37.1348
Excess of nuchal skin	No	39	41.4889	0.41591	0.82276		Excess of nuchal skin	No	13	44.9764	0.3479	0.85781		Excess of nuchal skin	No	26	39.7451	0.73422	0.95319
Excess of nuchal skin	Yes	15	38.1781				Excess of nuchal skin	Yes	3	41.3735				Excess of nuchal skin	Yes	12	37.3793
Short and broad hands	No	38	38.2922	0.31256	0.76286		Short and broad hands	No	16	47.6191	0.33981	0.85781		Short and broad hands	No	22	31.5089	0.00382	0.09177
Short and broad hands	Yes	62	40.851				Short and broad hands	Yes	20	42.9495				Short and broad hands	Yes	42	39.8517
Fifth finger mid-phalanx hypoplasia	No	29	43.589	0.08987	0.76286		Fifth finger mid-phalanx hypoplasia	No	15	47.7319	0.16194	0.85781		Fifth finger mid-phalanx hypoplasia	No	14	39.1501	0.67635	0.95319
Fifth finger mid-phalanx hypoplasia	Yes	69	39.0101				Fifth finger mid-phalanx hypoplasia	Yes	21	42.9672				Fifth finger mid-phalanx hypoplasia	Yes	48	37.2789
Incurved fifth finger	No	33	41.1134	0.74714	0.85913		Incurved fifth finger	No	14	44.4912	0.91603	0.95492		Incurved fifth finger	No	19	38.6245	0.77331	0.95319
Incurved fifth finger	Yes	73	39.9348				Incurved fifth finger	Yes	25	45.8165				Incurved fifth finger	Yes	48	36.8715
Single transverse palmar crease	No	56	41.1087	0.6446	0.85913		Single transverse palmar crease	No	21	44.9769	0.92067	0.95492		Single transverse palmar crease	No	35	38.7879	0.44455	0.95319
Single transverse palmar crease	Yes	47	38.986				Single transverse palmar crease	Yes	18	44.5051				Single transverse palmar crease	Yes	29	35.5603
Separated hallux	No	17	43.3423	0.47995	0.82276		Separated hallux	No	11	46.2605	0.7881	0.90631		Separated hallux	No	6	37.9922	0.9661	0.9661
Separated hallux	Yes	84	39.895				Separated hallux	Yes	29	44.8286				Separated hallux	Yes	55	37.2936
Short neck	No	33	37.9741	0.28954	0.76286		Short neck	No	14	42.6002	0.39709	0.85781		Short neck	No	19	34.5654	0.26023	0.95319
Short neck	Yes	64	40.7815				Short neck	Yes	21	46.112				Short neck	Yes	43	38.1782
Hypotonia	No	18	38.1257	0.31786	0.76286		Hypotonia	No	10	40.1379	0.25038	0.85781		Hypotonia	No	8	35.6105	0.43684	0.95319
Hypotonia	Yes	66	40.2082				Hypotonia	Yes	22	45.0415				Hypotonia	Yes	44	37.7916
