# Supplementary material for: A reassessment of Jackson’s checklist and identification of two Down syndrome sub-phenotypes
Source: Sci Rep. 2022 Feb 24;12:3104. doi: 10.1038/s41598-022-06984-0 (PMC8873406; doi:10.1038/s41598-022-06984-0)
Supplement: Supplementary file 6 — Supplementary Table 4. [file 41598_2022_6984_MOESM6_ESM.xlsx]

## Sheet: Sheet1
Supplementary Table 4. Analysis of mean intelligent quotient (IQ) scores in BHN and non-BHN groups. Unpaired t-test to compare mean intelligent quotient (IQ) score in subjects selected depending on the presence of all the three features, short neck, brachycephaly and broad and short hands (BHN group, 86 subjects) and the recorded absence of all the three signs (non-BHN group, 21 subjects). The an…
BHN type	Number of subjects	Mean IQ	p-value		BHN type	Number of subjects	Mean IQ Griffiths-III	p-value		BHN type	Number of subjects	Mean IQ WPPSI-III	p-value
BHN	41	41.4999	0.0959		BHN	14	43.0357	0.5322		BHN	27	40.7036	0.0853
non-BHN	8	37.148			non-BHN	3	40.0111			non-BHN	5	35.4301
BHN type	Number of subjects	Mean IQ	p-value		BHN type	Number of subjects	Mean IQ Griffiths-III	p-value		BHN type	Number of subjects	Mean IQ WPPSI-III	p-value
BHN	41	41.4999	0.20924		BHN	14	43.0357	0.6959		BHN	27	40.7036	0.02102
broader non-BHN	31	37.3158			broader non-BHN	10	44.893			broader non-BHN	16	32.58
