# Supplementary material for: A reassessment of Jackson’s checklist and identification of two Down syndrome sub-phenotypes
Source: Sci Rep. 2022 Feb 24;12:3104. doi: 10.1038/s41598-022-06984-0 (PMC8873406; doi:10.1038/s41598-022-06984-0)
Supplement: Supplementary file 7 — Supplementary Table 5. [file 41598_2022_6984_MOESM7_ESM.xlsx]

## Sheet: Sheet1
Supplementary Table 5. Analysis of mean intelligent quotient (IQ) scores in subjects with at least 18 Jackson's signs. Unpaired t-test to compare mean intelligent quotient (IQ) score selecting subjects with at least 18 Jackson's sign recorded divided based on presence of at least 13 signs or less than 13 signs. The analysis was performed on whole subject sample and on subject divided based on adm…
Presence of Jackson's signs	Number of subjects	Mean IQ	p-value		Presence of Jackson's signs	Number of subjects	Mean IQ Griffiths-III	p-value		Presence of Jackson's signs	Number of subjects	Mean IQ WPPSI-III	p-value
≥ 13	66	40.8201	0.826		≥ 13	22	44.2094	0.5813		≥ 13	44	39.1255	0.2749
< 13	35	40.2595			< 13	15	46.3223			< 13	20	35.7124
